# Supplementary material for: Consistent diurnal pattern of leaf respiration in the light among contrasting species and climates
Source: New Phytol. 2022 Jul 12;236(1):71–85. doi: 10.1111/nph.18330 (PMC9544685; doi:10.1111/nph.18330)
Supplement: Supplementary file 1 — Dataset S1 Excel spreadsheet containing the data used in this study including a guide on how to calculate R L,T throughout the day by taking into account the temporal variation in R L,To using the supplemented R script. [file NPH-236-71-s003.xlsx]

## Sheet: Ark1
Article title: Consistent diurnal pattern of leaf respiration in the light among contrasting species and climates
Authors: Andreas H Faber, Kevin L Griffin, Mark G Tjoelker, Majken Pagter, Jinyan Yang, Dan Bruhn
Article acceptance date: 12 June 2022
Legend: This Excel sheet contains the data used in this study including a guide on how to calculate RL,T throughout the day by taking into account the temporal variation in RL,To using the supplemented R script (see separate file “Notes S2”).

## Sheet: Ark2
Country	PFT	Species	Leaf	Time	Real_time	Date	RD	RD_standardized	RL	RL_standardized	Light inhibition	Measuring_temperature	Anet_100_PAR	Agross_100_PAR	Gsw_100_PAR	Ambient_PAR	Ambient_temperature	Ambient_VPD	Example_real_time	Example_time	Example_measured_RL	Example_temperature
Australia	Evergreen	Eucalyptus parramattensis	Eucalyptus parramattensis 1	4.96667	04:58:00	2020-01-11	1.01801	0.876317	0.874923	0.844622	14.0554	23	2.16332	3.03824	0.0173571	6.10862	21.6385	0.761261	08:00:00	8	0.76	22.37
Australia	Evergreen	Eucalyptus parramattensis	Eucalyptus parramattensis 1	7.28333	07:17:00	2020-01-11	1.07005	0.921121	0.880015	0.849537	17.7599	23	0.965394	1.84541	0.0078684	46.0946	19.5754	0.298033	05:00:00	5		18.44
Australia	Evergreen	Eucalyptus parramattensis	Eucalyptus parramattensis 1	9.38333	09:23:00	2020-01-11	1.13189	0.974354	0.996559	0.962045	11.9566	23	4.32625	5.32281	0.0705763	234.869	19.3792	0.570687	06:00:00	6		19.91
Australia	Evergreen	Eucalyptus parramattensis	Eucalyptus parramattensis 1	11.45	11:27:00	2020-01-11	1.19991	1.0329	1.04388	1.00772	13.0039	23	4.82158	5.86546	0.194737	343.654	20.56	0.848622	07:00:00	7		21.22
Australia	Evergreen	Eucalyptus parramattensis	Eucalyptus parramattensis 1	13.5333	13:32:00	2020-01-11	1.19566	1.02924	1.15687	1.1168	3.24411	23	4.80718	5.96404	0.178479	799.515	22.4577	1.19929	09:00:00	9		23.37
Australia	Evergreen	Eucalyptus parramattensis	Eucalyptus parramattensis 1	16.2333	16:14:00	2020-01-11	1.3017	1.12052	1.28708	1.24251	1.12289	23	4.58461	5.87169	0.0984148	186.785	22.2677	1.19681	10:00:00	10		24.21
Australia	Evergreen	Eucalyptus parramattensis	Eucalyptus parramattensis 1	18.3667	18:22:00	2020-01-11	1.24993	1.07596	1.17443	1.13376	6.04024	23	4.00379	5.17822	0.0590782	16.4473	21.6469	1.04686	11:00:00	11		24.89
Australia	Evergreen	Eucalyptus parramattensis	Eucalyptus parramattensis 1	20.62	20:37:12	2020-01-11	1.12635	0.969584	0.873252	0.843009	22.4709	23	1.05547	1.92872	0.00882779	0.001	21.1854	0.872993	12:00:00	12		25.4
Australia	Evergreen	Eucalyptus parramattensis	Eucalyptus parramattensis 2	6.58667	06:35:12	2020-01-19	1.48044	1.04573	1.21268	1.01282	18.0866	23	4.33686	5.54954	0.09145	111.083	19.6715	0.107126	13:00:00	13		25.77
Australia	Evergreen	Eucalyptus parramattensis	Eucalyptus parramattensis 2	8.59	08:35:24	2020-01-19	1.45751	1.02953	1.20316	1.00487	17.4509	23	4.84635	6.0495	0.204498	370.831	21.7608	0.486972	14:00:00	14		25.99
Australia	Evergreen	Eucalyptus parramattensis	Eucalyptus parramattensis 2	10.6725	10:40:21	2020-01-19	1.46267	1.03317	1.25828	1.0509	13.9736	23	4.89323	6.15151	0.343484	568.285	20.9915	0.174187	15:00:00	15		26.04
Australia	Evergreen	Eucalyptus parramattensis	Eucalyptus parramattensis 2	12.8944	12:53:40	2020-01-19	1.52041	1.07396	1.25027	1.04421	17.7674	23	4.73673	5.987	0.371095	995.315	23.0615	0.503112	16:00:00	16		25.94
Australia	Evergreen	Eucalyptus parramattensis	Eucalyptus parramattensis 2	17.4961	17:29:46	2020-01-19	1.34501	0.950064	1.2007	1.00281	10.7292	23	4.89292	6.09362	0.232467	164.277	23.58	0.612587	17:00:00	17		25.68
Australia	Evergreen	Eucalyptus parramattensis	Eucalyptus parramattensis 2	19.6	19:36:00	2020-01-19	1.22819	0.867549	1.0589	0.884383	13.784	23	3.99924	5.05814	0.0563826	0.00769231	21.8646	0.259329	18:00:00	18		25.27
Australia	Evergreen	Eucalyptus parramattensis	Eucalyptus parramattensis 3	5.73389	05:44:02	2020-01-27	1.59502	1.0521	1.40324	1.18774	12.0236	32	2.08987	3.49312	0.0152761	80.5554	24.9892	0.705517	19:00:00	19		24.72
Australia	Evergreen	Eucalyptus parramattensis	Eucalyptus parramattensis 3	7.79444	07:47:40	2020-01-27	1.66183	1.09617	1.23733	1.0473	25.5445	32	1.71151	2.94884	0.0225392	1060.78	26.8238	0.996409	20:00:00	20		23.99
Australia	Evergreen	Eucalyptus parramattensis	Eucalyptus parramattensis 3	18.4314	18:25:53	2020-01-27	1.29125	0.851729	0.903757	0.764961	30.0092	32	1.08111	1.98487	0.0145857	50.6115	28.4069	1.06594	21:00:00	21		23.11
Australia	Evergreen	Eucalyptus parramattensis	Eucalyptus parramattensis 4	6.05778	06:03:28	2020-02-04	0.685207	1.07592	0.5173	1.0199	24.5046	23	3.8659	4.3832	0.0365928	160.442	17.8577	1.05853
Australia	Evergreen	Eucalyptus parramattensis	Eucalyptus parramattensis 4	8.21667	08:13:00	2020-02-04	0.70972	1.11441	0.531236	1.04738	25.1484	23	3.36267	3.8939	0.0365262	792.946	19.2962	1.20992
Australia	Evergreen	Eucalyptus parramattensis	Eucalyptus parramattensis 4	10.4019	10:24:07	2020-02-04	0.626081	0.983082	0.539565	1.0638	13.8188	23	3.41643	3.95599	0.0522398	1525.02	21.9877	1.44498
Australia	Evergreen	Eucalyptus parramattensis	Eucalyptus parramattensis 4	12.5136	12:30:49	2020-02-04	0.641705	1.00761	0.567344	1.11857	11.588	23	3.09891	3.66625	0.0337998	567.754	22.24	1.383
Australia	Evergreen	Eucalyptus parramattensis	Eucalyptus parramattensis 4	14.8414	14:50:29	2020-02-04	0.658426	1.03387	0.547814	1.08006	16.7995	23	2.94462	3.49244	0.0335466	724.338	22.5231	1.32964
Australia	Evergreen	Eucalyptus parramattensis	Eucalyptus parramattensis 4	16.9444	16:56:40	2020-02-04	0.604622	0.949386	0.527373	1.03976	12.7764	23	2.47868	3.00605	0.0239203	171.292	21.8885	1.19627
Australia	Evergreen	Eucalyptus parramattensis	Eucalyptus parramattensis 4	19.3969	19:23:49	2020-02-04	0.532228	0.835712	0.319799	0.630514	39.9131	23	1.0423	1.3621	0.0150926	0.0115385	20.8569	0.995976
Australia	Evergreen	Eucalyptus parramattensis	Eucalyptus parramattensis 5	7.60556	07:36:20	2020-02-09	0.914245	1.13909	0.756213	1.47191	17.2855	21	4.70235	5.45856	0.0928967	71.9146	19.9362	0.117446
Australia	Evergreen	Eucalyptus parramattensis	Eucalyptus parramattensis 5	9.98528	09:59:07	2020-02-09	0.965679	1.20317	0.696061	1.35482	27.9201	21	4.48274	5.1788	0.149501	136.023	20.3146	0.121859
Australia	Evergreen	Eucalyptus parramattensis	Eucalyptus parramattensis 5	12.8181	12:49:05	2020-02-09	0.941365	1.17288	0.66321	1.29088	29.548	21	3.7096	4.37281	0.152156	194.831	20.3862	0.101691
Australia	Evergreen	Eucalyptus parramattensis	Eucalyptus parramattensis 5	15.4894	15:29:22	2020-02-09	0.842753	1.05001	0.471167	0.917086	44.092	21	2.95572	3.42688	0.0793836	144.254	21.1092	0.0702934
Australia	Evergreen	Eucalyptus parramattensis	Eucalyptus parramattensis 5	18.3639	18:21:50	2020-02-09	0.60653	0.755695	0.244457	0.475815	59.6958	21	2.69269	2.93715	0.0672282	4.64823	21.3008	0.083136
Australia	Evergreen	Eucalyptus parramattensis	Eucalyptus parramattensis 5	21.2272	21:13:38	2020-02-09	0.545098	0.679155	0.251483	0.48949	53.8646	21	2.18204	2.43352	0.0262994	0.0108462	21.4138	0.0606862
Australia	Evergreen	Eucalyptus tereticornis	Eucalyptus tereticornis 1	6.13333	06:08:00	2020-01-11	0.862231	1.00317	0.62423	0.812916	27.603	23	3.56568	4.18991	0.0392132	36.2762	20.5092	0.434685
Australia	Evergreen	Eucalyptus tereticornis	Eucalyptus tereticornis 1	8.3	08:18:00	2020-01-11	0.797212	0.927524	0.773938	1.00788	2.91937	23	2.57288	3.34682	0.019046	125.777	19.1746	0.47374
Australia	Evergreen	Eucalyptus tereticornis	Eucalyptus tereticornis 1	10.4	10:24:00	2020-01-11	0.925955	1.07731	0.771391	1.00456	16.6925	23	4.13598	4.90737	0.0582731	295.7	19.8708	0.698658
Australia	Evergreen	Eucalyptus tereticornis	Eucalyptus tereticornis 1	12.4667	12:28:00	2020-01-11	0.873782	1.01661	0.794139	1.03418	9.11469	23	4.75588	5.55002	0.140562	678.254	21.5285	1.03794
Australia	Evergreen	Eucalyptus tereticornis	Eucalyptus tereticornis 1	17.3	17:18:00	2020-01-11	0.88166	1.02578	0.873853	1.13799	0.885447	23	4.75432	5.62817	0.131391	70.8062	21.8246	1.10736
Australia	Evergreen	Eucalyptus tereticornis	Eucalyptus tereticornis 1	19.5667	19:34:00	2020-01-11	0.816192	0.949606	0.769787	1.00247	5.68548	23	3.29814	4.06792	0.0309645	0.0140769	21.3623	0.964507
Australia	Evergreen	Eucalyptus tereticornis	Eucalyptus tereticornis 2	5.55083	05:33:03	2020-01-19	1.22249	1.03197	1.01104	0.980983	17.2964	23	3.63543	4.64647	0.0394484	77.3754	19.2615	0.0700821
Australia	Evergreen	Eucalyptus tereticornis	Eucalyptus tereticornis 2	7.58333	07:35:00	2020-01-19	1.26512	1.06796	1.03578	1.00498	18.1282	23	4.62418	5.65995	0.113513	569.715	20.7777	0.304858
Australia	Evergreen	Eucalyptus tereticornis	Eucalyptus tereticornis 2	9.64639	09:38:47	2020-01-19	1.26011	1.06373	1.07984	1.04774	14.3059	23	4.85311	5.93295	0.264806	457.208	21.2177	0.297119
Australia	Evergreen	Eucalyptus tereticornis	Eucalyptus tereticornis 2	11.8422	11:50:32	2020-01-19	1.2601	1.06372	1.0388	1.00791	17.562	23	4.78631	5.82511	0.344134	802.531	22.0769	0.306377
Australia	Evergreen	Eucalyptus tereticornis	Eucalyptus tereticornis 2	14.0444	14:02:40	2020-01-19	1.27371	1.07521	1.21773	1.18153	4.3949	23	4.81775	6.03548	0.274462	523.246	24.0523	0.747195
Australia	Evergreen	Eucalyptus tereticornis	Eucalyptus tereticornis 2	16.4183	16:25:06	2020-01-19	1.1596	0.978884	1.11258	1.0795	4.05514	23	4.71853	5.83111	0.243484	235.146	23.7	0.628372
Australia	Evergreen	Eucalyptus tereticornis	Eucalyptus tereticornis 2	18.5075	18:30:27	2020-01-19	0.981498	0.828539	0.958069	0.929585	2.38703	23	4.77578	5.73385	0.139009	34.1668	22.9762	0.470647
Australia	Evergreen	Eucalyptus tereticornis	Eucalyptus tereticornis 2	20.6353	20:38:07	2020-01-19	1.05428	0.889978	0.791304	0.767778	24.9436	23	1.94415	2.73546	0.0203944	0.001	21.9846	0.282037
Australia	Evergreen	Eucalyptus tereticornis	Eucalyptus tereticornis 3	6.76056	06:45:38	2020-01-27	3.30063	1.05913	2.60624	0.961873	21.038	32	2.14745	4.75369	0.172168	254.746	25.2808	0.731165
Australia	Evergreen	Eucalyptus tereticornis	Eucalyptus tereticornis 3	8.93444	08:56:04	2020-01-27	3.0958	0.993398	2.83186	1.04514	8.5256	32	2.27492	5.10678	0.403722	1408.84	28.4831	1.33098
Australia	Evergreen	Eucalyptus tereticornis	Eucalyptus tereticornis 3	13.1447	13:08:41	2020-01-27	3.54489	1.1375	3.12792	1.15441	11.7624	32	1.95195	5.07987	0.169169	1913.46	32.5746	2.26889
Australia	Evergreen	Eucalyptus tereticornis	Eucalyptus tereticornis 3	17.3956	17:23:44	2020-01-27	2.86774	0.920217	2.76499	1.02046	3.58299	32	2.10328	4.86826	0.104204	268.262	30.6292	1.61979
Australia	Evergreen	Eucalyptus tereticornis	Eucalyptus tereticornis 3	19.4164	19:24:59	2020-01-27	2.7728	0.889755	2.21673	0.818118	20.0546	32	1.95104	4.16777	0.0364934	0.0952308	27.18	0.838683
Australia	Evergreen	Eucalyptus tereticornis	Eucalyptus tereticornis 4	13.7347	13:44:05	2020-02-04	2.29393	1.17903	2.11446	1.18737	7.82352	23	3.74012	5.85458	0.142012	783.469	22.55	1.32355
Australia	Evergreen	Eucalyptus tereticornis	Eucalyptus tereticornis 4	15.9233	15:55:24	2020-02-04	1.94189	0.998092	1.93203	1.08493	0.507729	23	3.84111	5.77314	0.145525	523.754	22.45	1.31538
Australia	Evergreen	Eucalyptus tereticornis	Eucalyptus tereticornis 4	18.2764	18:16:35	2020-02-04	1.79848	0.924383	1.6605	0.932451	7.67205	23	3.31899	4.9795	0.0531736	23.799	21.19	1.07567
Australia	Evergreen	Eucalyptus tereticornis	Eucalyptus tereticornis 4	20.6097	20:36:35	2020-02-04	1.74812	0.898496	1.41618	0.795254	18.9881	23	2.2221	3.63828	0.0267932	0.000615385	19.9538	0.822107
Australia	Evergreen	Eucalyptus saligna	Eucalyptus saligna 1	9.83167	09:49:54	2020-01-12	1.36897	1.08129	1.13807	1.01143	16.8667	21	5.19187	6.32994	0.526603	516.992	21.2377	0.853279
Australia	Evergreen	Eucalyptus saligna	Eucalyptus saligna 1	14.8911	14:53:28	2020-01-12	1.33726	1.05624	1.26101	1.12069	5.70185	21	5.11095	6.37196	0.409295	118.662	18.5169	0.340586
Australia	Evergreen	Eucalyptus saligna	Eucalyptus saligna 1	17.1333	17:08:00	2020-01-12	1.22028	0.963843	1.10072	0.97823	9.79792	21	5.04411	6.14482	0.241739	20.4254	18.35	0.310407
Australia	Evergreen	Eucalyptus saligna	Eucalyptus saligna 1	19.3956	19:23:44	2020-01-12	1.13771	0.898626	1.00105	0.889654	12.0119	21	0.89884	1.89989	0.00447771	0.0373077	17.0308	0.0978191
Australia	Evergreen	Eucalyptus saligna	Eucalyptus saligna 2	7.40694	07:24:25	2020-01-20	2.06208	1.10125	1.87486	1.12452	9.07899	29	3.99874	5.8736	0.172217	436.931	21.3762	0.16334
Australia	Evergreen	Eucalyptus saligna	Eucalyptus saligna 2	14.7894	14:47:22	2020-01-20	1.99904	1.06759	1.9381	1.16244	3.04865	29	3.951	5.88909	0.422106	869.277	31.2123	1.91215
Australia	Evergreen	Eucalyptus saligna	Eucalyptus saligna 2	16.9625	16:57:45	2020-01-20	1.70888	0.912629	1.55665	0.933656	8.90864	29	3.99218	5.54882	0.147067	432.015	27.3923	1.53377
Australia	Evergreen	Eucalyptus saligna	Eucalyptus saligna 2	19.2314	19:13:53	2020-01-20	1.71994	0.918534	1.29943	0.779381	24.4492	29	2.55771	3.85714	0.031957	0.954923	24.7185	1.00259
Australia	Evergreen	Eucalyptus saligna	Eucalyptus saligna 3	5.94417	05:56:39	2020-01-29	2.52489	1.12836	2.15771	1.09866	14.5424	30	2.87667	5.03438	0.0608198	90.3631	23.3546	0.476028
Australia	Evergreen	Eucalyptus saligna	Eucalyptus saligna 3	8.07806	08:04:41	2020-01-29	2.45649	1.09779	1.89247	0.9636	22.9605	30	3.42601	5.31847	0.217506	392.485	24.3392	0.866126
Australia	Evergreen	Eucalyptus saligna	Eucalyptus saligna 3	10.3397	10:20:23	2020-01-29	2.29342	1.02492	1.99136	1.01396	13.1706	30	3.64084	5.6322	0.410343	1868.08	27.5962	1.45647
Australia	Evergreen	Eucalyptus saligna	Eucalyptus saligna 3	14.7508	14:45:03	2020-01-29	2.27712	1.01763	2.17951	1.10976	4.28639	30	3.21376	5.39327	0.227392	602.154	29.0115	1.71666
Australia	Evergreen	Eucalyptus saligna	Eucalyptus saligna 3	16.9792	16:58:45	2020-01-29	2.02306	0.904095	1.9312	0.983323	4.54054	30	3.45384	5.38504	0.165223	163.585	26.9415	1.26289
Australia	Evergreen	Eucalyptus saligna	Eucalyptus saligna 3	19.0944	19:05:40	2020-01-29	1.851	0.827202	1.63148	0.830711	11.8596	30	2.60222	4.2337	0.0352113	0.196077	25.0654	0.927312
Australia	Evergreen	Eucalyptus saligna	Eucalyptus saligna 4	7.80444	07:48:16	2020-02-06	1.90709	1.01653	1.57012	1.06793	17.6695	25	4.13567	5.70579	0.184407	235.431	19.63	0.133607
Australia	Evergreen	Eucalyptus saligna	Eucalyptus saligna 4	10.1378	10:08:16	2020-02-06	2.09394	1.11612	1.90302	1.29435	9.11776	25	3.88347	5.78648	0.127789	381.492	20.0192	0.216035
Australia	Evergreen	Eucalyptus saligna	Eucalyptus saligna 4	12.6981	12:41:53	2020-02-06	2.03929	1.08699	1.75144	1.19126	14.1149	25	3.60938	5.36083	0.171467	561.038	20.7277	0.371229
Australia	Evergreen	Eucalyptus saligna	Eucalyptus saligna 4	15.0589	15:03:32	2020-02-06	1.88047	1.00233	1.54902	1.05358	17.6255	25	3.36798	4.91701	0.157252	242.438	20.5385	0.196973
Australia	Evergreen	Eucalyptus saligna	Eucalyptus saligna 4	17.2308	17:13:51	2020-02-06	1.71534	0.914318	1.13479	0.771836	33.8448	25	2.37632	3.5111	0.0931375	62.6115	20.6546	0.137098
Australia	Evergreen	Eucalyptus saligna	Eucalyptus saligna 4	19.6108	19:36:39	2020-02-06	1.6204	0.863713	0.913083	0.621041	43.6508	25	1.94077	2.85385	0.0578094	0.00192308	19.9946	0.109463
Australia	Evergreen	Eucalyptus saligna	Eucalyptus saligna 5	6.70139	06:42:05	2020-02-25	2.03518	1.10059	1.77495	1.19292	12.7865	30	3.39984	5.17479	0.079206	547.008	20.3192	0.242509
Australia	Evergreen	Eucalyptus saligna	Eucalyptus saligna 5	9.09917	09:05:57	2020-02-25	2.22545	1.20348	1.76519	1.18636	20.6816	30	3.17671	4.9419	0.12327	1528.54	24.9785	0.95775
Australia	Evergreen	Eucalyptus saligna	Eucalyptus saligna 5	11.7625	11:45:45	2020-02-25	1.80585	0.976568	1.4418	0.969009	20.1596	30	3.06855	4.51035	0.139124	1848.31	28.5438	1.82726
Australia	Evergreen	Eucalyptus saligna	Eucalyptus saligna 5	13.8597	13:51:35	2020-02-25	1.82024	0.984355	1.67501	1.12575	7.97864	30	3.70539	5.3804	0.250166	947.554	30.2138	2.48643
Australia	Evergreen	Eucalyptus saligna	Eucalyptus saligna 5	15.9867	15:59:12	2020-02-25	1.67832	0.907604	1.4403	0.968007	14.1817	30	3.47014	4.91045	0.289026	495.085	30.2838	2.2085
Australia	Evergreen	Eucalyptus saligna	Eucalyptus saligna 5	18.0056	18:00:20	2020-02-25	1.74962	0.946163	1.3515	0.908322	22.7548	30	2.46203	3.81353	0.0496816	15.6545	27.2123	1.32641
Australia	Evergreen	Eucalyptus saligna	Eucalyptus saligna 5	20.42	20:25:12	2020-02-25	1.62958	0.881244	0.966599	0.649636	40.684	30	0.284126	1.25073	0.0087848	0.0264615	25.0892	0.955376
Australia	Evergreen	Eucalyptus saligna	Eucalyptus saligna 6	8.06444	08:03:52	2020-02-25	2.29038	1.01442	2.04788	0.991233	10.5874	30	3.28198	5.32987	0.0807214	1140	23.2831	0.625314
Australia	Evergreen	Eucalyptus saligna	Eucalyptus saligna 6	10.7919	10:47:31	2020-02-25	2.20025	0.974503	2.1255	1.0288	3.39755	30	3.63064	5.75614	0.249706	1883.38	27.3962	1.5507
Australia	Evergreen	Eucalyptus saligna	Eucalyptus saligna 6	12.8025	12:48:09	2020-02-25	2.28252	1.01094	2.15469	1.04293	5.60022	30	3.43149	5.58619	0.237882	1725.77	30.1538	2.47933
Australia	Evergreen	Eucalyptus saligna	Eucalyptus saligna 6	14.9878	14:59:16	2020-02-25	2.38651	1.057	2.027	0.981124	15.0643	30	2.08889	4.11589	0.0461227	894.038	31.1492	2.6846
Australia	Evergreen	Eucalyptus saligna	Eucalyptus saligna 6	16.9931	16:59:35	2020-02-25	2.20277	0.975618	2.18183	1.05607	0.950623	30	3.25349	5.43532	0.136979	158.514	28.5331	1.52248
Australia	Evergreen	Eucalyptus saligna	Eucalyptus saligna 6	19.0211	19:01:16	2020-02-25	2.18448	0.96752	1.85907	0.899845	14.8963	30	2.18798	4.04706	0.0289088	0.0263077	26.1538	1.14214
Australia	Evergreen	Eucalyptus saligna	Eucalyptus saligna 7	7.36389	07:21:50	2020-02-29	2.48174	1.10266	2.33434	1.19311	5.93948	27	3.37019	5.70452	0.142179	706.562	20.3985	0.617009
Australia	Evergreen	Eucalyptus saligna	Eucalyptus saligna 7	9.93917	09:56:21	2020-02-29	2.58196	1.14718	2.19234	1.12053	15.0898	27	3.04579	5.23813	0.255786	1582.08	24.2854	1.29053
Australia	Evergreen	Eucalyptus saligna	Eucalyptus saligna 7	12.1867	12:11:12	2020-02-29	2.316	1.02902	2.05654	1.05112	11.2031	27	2.60649	4.66302	0.0560284	1660.46	26.1708	1.67472
Australia	Evergreen	Eucalyptus saligna	Eucalyptus saligna 7	14.3928	14:23:34	2020-02-29	2.04993	0.910801	1.65335	0.845049	19.346	27	2.93521	4.58857	0.063361	1121.08	27.5915	1.89115
Australia	Evergreen	Eucalyptus saligna	Eucalyptus saligna 7	19.0825	19:04:57	2020-02-29	1.82383	0.810344	1.54602	0.790189	15.2325	27	2.43179	3.97781	0.0464335	0.0224615	22.3823	0.683934
Australia	Evergreen	Eucalyptus saligna	Eucalyptus saligna 8	8.89111	08:53:28	2020-02-29	2.33748	1.0688	2.24293	1.12467	4.04498	27	3.58576	5.8287	0.240682	1402.46	23.0115	1.06574
Australia	Evergreen	Eucalyptus saligna	Eucalyptus saligna 8	11.1431	11:08:35	2020-02-29	2.5423	1.16245	2.24142	1.12392	11.8348	27	3.10764	5.34906	0.403108	1499.24	25.4169	1.46404
Australia	Evergreen	Eucalyptus saligna	Eucalyptus saligna 8	15.6367	15:38:12	2020-02-29	2.03153	0.928901	1.85162	0.928458	8.85562	27	3.36821	5.21983	0.217425	556.992	27.18	1.64708
Australia	Evergreen	Eucalyptus saligna	Eucalyptus saligna 8	17.8022	17:48:08	2020-02-29	1.83677	0.839851	1.64122	0.822955	10.6467	27	3.46385	5.10507	0.106992	72.1462	24.1108	0.939405
Australia	Herbaceous	Solanum nigrum	Solanum nigrum 1	10.9631	10:57:47	2020-01-12	0.322167	1.06706	0.260548	1.33952	19.1264	21	5.95257	6.21311	0.392717	651.685	21.8723	0.941005
Australia	Herbaceous	Solanum nigrum	Solanum nigrum 1	13.6122	13:36:44	2020-01-12	0.368689	1.22115	0.239541	1.23151	35.0289	21	5.8747	6.11424	0.434522	171.908	20.08	0.584693
Australia	Herbaceous	Solanum nigrum	Solanum nigrum 1	16.0233	16:01:24	2020-01-12	0.294621	0.975824	0.217341	1.11738	26.2302	21	5.44505	5.66239	0.129217	68.7277	18.5869	0.361581
Australia	Herbaceous	Solanum nigrum	Solanum nigrum 1	18.2608	18:15:39	2020-01-12	0.229343	0.759615	0.136276	0.700616	40.5797	21	5.30265	5.43893	0.115451	4.03738	17.3469	0.135427
Australia	Herbaceous	Solanum nigrum	Solanum nigrum 1	20.5719	20:34:19	2020-01-12	0.29478	0.976352	0.118839	0.610969	59.6855	21	2.61918	2.73802	0.028489	0.001	17.0923	0.0955134
Australia	Herbaceous	Solanum nigrum	Solanum nigrum 2	13.6503	13:39:01	2020-01-20	0.761418	1.05442	0.832165	1.18801	-9.29148	29	4.54131	5.37348	0.57836	1205.61	32.94	2.6455
Australia	Herbaceous	Solanum nigrum	Solanum nigrum 2	15.9261	15:55:34	2020-01-20	0.812355	1.12496	0.744875	1.06339	8.3067	29	3.89123	4.6361	0.178759	645.685	28.4269	1.58511
Australia	Herbaceous	Solanum nigrum	Solanum nigrum 2	18.0758	18:04:33	2020-01-20	0.67462	0.93422	0.666585	0.951627	1.19101	29	3.9959	4.66249	0.107518	103.909	26.6823	1.44682
Australia	Herbaceous	Solanum nigrum	Solanum nigrum 2	20.4256	20:25:32	2020-01-20	0.640093	0.886406	0.558252	0.796968	12.7858	29	1.2895	1.84775	0.0147398	0.001	21.9292	0.471287
Australia	Herbaceous	Solanum nigrum	Solanum nigrum 3	7.05778	07:03:28	2020-01-29	0.844518	1.09739	0.916169	1.19746	-8.48422	30	3.57472	4.49089	0.064303	316.769	23.8508	0.731795
Australia	Herbaceous	Solanum nigrum	Solanum nigrum 3	9.13111	09:07:52	2020-01-29	0.846633	1.10014	0.833219	1.08904	1.58439	30	3.42765	4.26087	0.0987171	1191.3	25.6115	1.08915
Australia	Herbaceous	Solanum nigrum	Solanum nigrum 3	20.2908	20:17:27	2020-01-29	0.617561	0.802475	0.545891	0.713496	11.6054	30	2.23507	2.78096	0.0299781	0.0249231	24.5154	0.832454
Australia	Herbaceous	Solanum nigrum	Solanum nigrum 4	6.73611	06:44:10	2020-02-06	1.07729	1.2375	0.810745	1.21736	24.742	25	3.77304	4.58379	0.0867951	146.369	20.0623	0.198828
Australia	Herbaceous	Solanum nigrum	Solanum nigrum 4	8.97722	08:58:38	2020-02-06	1.10621	1.27073	0.727031	1.09166	34.2776	25	4.00195	4.72898	0.182767	348.908	19.9515	0.100789
Australia	Herbaceous	Solanum nigrum	Solanum nigrum 4	11.5708	11:34:15	2020-02-06	1.04316	1.1983	0.86932	1.30532	16.665	25	4.38377	5.25309	0.272118	517.277	20.5038	0.204121
Australia	Herbaceous	Solanum nigrum	Solanum nigrum 4	13.9556	13:57:20	2020-02-06	0.810871	0.93146	0.702238	1.05444	13.3971	25	4.21228	4.91451	0.312378	486.6	20.4046	0.203614
Australia	Herbaceous	Solanum nigrum	Solanum nigrum 4	16.0925	16:05:33	2020-02-06	0.747507	0.858673	0.698735	1.04918	6.52458	25	3.71262	4.41136	0.272693	144.169	20.7485	0.148194
Australia	Herbaceous	Solanum nigrum	Solanum nigrum 4	18.3097	18:18:35	2020-02-06	0.619425	0.711543	0.422663	0.634645	31.7652	25	2.06084	2.4835	0.0348579	8.55846	20.2331	0.116892
Australia	Herbaceous	Solanum nigrum	Solanum nigrum 4	21.0519	21:03:07	2020-02-06	0.689295	0.791804	0.431157	0.647399	37.4495	25	1.37151	1.80266	0.0298544	0.000615385	19.6846	0.123531
Australia	Herbaceous	Solanum nigrum	Solanum nigrum 5	8.91778	08:55:04	2020-02-09	0.72683	1.35428	0.518423	1.35818	28.6734	21	5.45228	5.9707	0.603117	119.235	19.7838	0.119171
Australia	Herbaceous	Solanum nigrum	Solanum nigrum 5	11.3078	11:18:28	2020-02-09	0.583951	1.08806	0.495516	1.29817	15.1441	21	5.19814	5.69366	0.526195	208.354	20.3677	0.120427
Australia	Herbaceous	Solanum nigrum	Solanum nigrum 5	14.0428	14:02:34	2020-02-09	0.472881	0.881107	0.338553	0.886949	28.4064	21	4.63075	4.96931	0.39068	185.215	20.7515	0.089008
Australia	Herbaceous	Solanum nigrum	Solanum nigrum 5	19.85	19:51:00	2020-02-09	0.363097	0.67655	0.174327	0.456707	51.9888	21	2.63366	2.80799	0.0665897	0.00569231	21.5392	0.0743262
Australia	Deciduous	Carya illinoinensis	Carya illinoinensis 1	5.21611	05:12:58	2020-01-15	1.1367	1.17854	0.867768	1.11987	23.6588	31	2.75662	3.62439	0.0323238	81.9469	16.7077	0.0613214
Australia	Deciduous	Carya illinoinensis	Carya illinoinensis 1	14.4556	14:27:20	2020-01-15	1.03936	1.07762	0.872391	1.12584	16.0648	31	3.02311	3.8955	0.0354611	994.869	31.0538	2.50583
Australia	Deciduous	Carya illinoinensis	Carya illinoinensis 1	16.6633	16:39:48	2020-01-15	0.853904	0.885336	0.708882	0.914826	16.9834	31	2.7808	3.48968	0.0293806	628.331	29.3054	1.95448
Australia	Deciduous	Carya illinoinensis	Carya illinoinensis 1	18.9381	18:56:17	2020-01-15	0.873632	0.90579	0.714686	0.922317	18.1936	31	2.7486	3.46329	0.0328929	9.57254	25.9546	0.956983
Australia	Deciduous	Carya illinoinensis	Carya illinoinensis 1	21.2728	21:16:22	2020-01-15	0.918889	0.952713	0.710679	0.917146	22.6589	31	0.358308	1.06899	0.0116053	0.00515385	24.5662	0.664535
Australia	Deciduous	Carya illinoinensis	Carya illinoinensis 2	9.20083	09:12:03	2020-01-22	1.21852	1.28364	0.893268	1.27294	26.6921	31	3.72604	4.61931	0.12524	1706.08	27.55	1.45276
Australia	Deciduous	Carya illinoinensis	Carya illinoinensis 2	11.2911	11:17:28	2020-01-22	1.0537	1.11002	0.808877	1.15268	23.2347	31	3.73915	4.54803	0.160616	2067.38	32.6062	2.92771
Australia	Deciduous	Carya illinoinensis	Carya illinoinensis 2	13.5106	13:30:38	2020-01-22	1.00415	1.05782	0.58624	0.835417	41.6182	31	3.05969	3.64593	0.0952906	1899.31	36.18	4.35217
Australia	Deciduous	Carya illinoinensis	Carya illinoinensis 2	15.5733	15:34:24	2020-01-22	0.877445	0.92434	0.745022	1.06169	15.0919	31	3.0827	3.82772	0.0556253	1124.62	33.34	2.69103
Australia	Deciduous	Carya illinoinensis	Carya illinoinensis 2	17.7575	17:45:27	2020-01-22	0.78852	0.830662	0.672351	0.958129	14.7325	31	2.93807	3.61042	0.0460487	224.377	31.2246	2.54084
Australia	Deciduous	Carya illinoinensis	Carya illinoinensis 2	19.8822	19:52:56	2020-01-22	0.753267	0.793525	0.504645	0.71914	33.0058	31	1.64435	2.14899	0.0177082	0.00892308	26.8846	1.65155
Australia	Deciduous	Carya illinoinensis	Carya illinoinensis 3	6.17389	06:10:26	2020-01-31	1.0803	1.03046	1.01582	1.21763	5.96914	36	3.22491	4.24073	0.0717295	102.255	22.4938	0.145231
Australia	Deciduous	Carya illinoinensis	Carya illinoinensis 3	9.34333	09:20:36	2020-01-31	1.18948	1.13459	0.949043	1.13759	20.2135	36	3.28915	4.2382	0.103393	1376	26.5046	0.78352
Australia	Deciduous	Carya illinoinensis	Carya illinoinensis 3	13.8242	13:49:27	2020-01-31	1.04973	1.0013	1.01426	1.21577	3.37889	36	3.30068	4.31495	0.260052	1737	39.7469	4.76734
Australia	Deciduous	Carya illinoinensis	Carya illinoinensis 3	15.9314	15:55:53	2020-01-31	1.07698	1.02729	0.770836	0.923976	28.4264	36	2.6048	3.37564	0.100785	891.362	39.5777	4.37355
Australia	Deciduous	Carya illinoinensis	Carya illinoinensis 3	18.2189	18:13:08	2020-01-31	0.993143	0.947317	0.787327	0.943744	20.7238	36	2.57663	3.36396	0.0488769	73.8808	33.8623	2.53429
Australia	Deciduous	Carya illinoinensis	Carya illinoinensis 3	20.3828	20:22:58	2020-01-31	0.900604	0.859048	0.468265	0.561295	48.0055	36	0.320106	0.788371	0.0104837	0.00438462	29.2177	1.37047
Australia	Deciduous	Carya illinoinensis	Carya illinoinensis 4	8.24556	08:14:44	2020-02-08	0.543512	0.781828	0.398269	0.707308	26.7231	21	4.48866	4.88693	0.082253	325.685	20.8862	0.0772756
Australia	Deciduous	Carya illinoinensis	Carya illinoinensis 4	10.6494	10:38:58	2020-02-08	0.603288	0.867815	0.461543	0.819679	23.4955	21	4.05184	4.51338	0.134686	395.577	22.2731	0.312922
Australia	Deciduous	Carya illinoinensis	Carya illinoinensis 4	12.8914	12:53:29	2020-02-08	0.498099	0.716503	0.235696	0.418585	52.6809	21	3.06923	3.30492	0.0885121	387.623	21.2138	0.136477
Australia	Deciduous	Carya illinoinensis	Carya illinoinensis 4	17.8503	17:51:01	2020-02-08	0.350336	0.503949	0.175334	0.311386	49.9525	21	1.38405	1.55938	0.0306551	22.5379	20.3031	0.105001
Australia	Herbaceous	Araujia sericifera	Araujia sericifera 1	13.3786	13:22:43	2020-01-15	0.999095	1.12062	0.96604	1.19494	3.30855	31	4.33723	5.30327	0.291098	1310.54	30.6915	2.4919
Australia	Herbaceous	Araujia sericifera	Araujia sericifera 1	15.5558	15:33:21	2020-01-15	0.957442	1.0739	0.88734	1.09759	7.3218	31	4.00228	4.88962	0.0798118	657.8	29.4262	1.98796
Australia	Herbaceous	Araujia sericifera	Araujia sericifera 1	17.7603	17:45:37	2020-01-15	0.849222	0.95252	0.693758	0.858141	18.3066	31	3.90024	4.594	0.048946	184.015	27.4923	1.36818
Australia	Herbaceous	Araujia sericifera	Araujia sericifera 1	20.1381	20:08:17	2020-01-15	0.760451	0.852951	0.686636	0.849331	9.7067	31	4.10175	4.78839	0.069576	0.00130769	24.7662	0.701052
Australia	Herbaceous	Araujia sericifera	Araujia sericifera 2	10.2672	10:16:02	2020-01-22	0.894587	0.839	0.684505	1.02232	23.4837	31	3.87444	4.55894	0.254929	1961.92	30.1223	2.10461
Australia	Herbaceous	Araujia sericifera	Araujia sericifera 2	12.4617	12:27:42	2020-01-22	0.874751	0.820397	0.80503	1.20233	7.97038	31	4.02384	4.82887	0.212202	2044.46	34.8308	3.94551
Australia	Herbaceous	Araujia sericifera	Araujia sericifera 2	16.6453	16:38:43	2020-01-22	0.839903	0.787714	0.701795	1.04814	16.4433	31	4.09284	4.79464	0.16288	696.669	32.5292	2.63022
Australia	Herbaceous	Araujia sericifera	Araujia sericifera 2	18.81	18:48:36	2020-01-22	0.899932	0.844013	0.849422	1.26863	5.61263	31	2.61777	3.46719	0.0444386	13.3723	29.5715	2.39336
Australia	Herbaceous	Araujia sericifera	Araujia sericifera 2	21.0533	21:03:12	2020-01-22	0.690162	0.647278	0.307049	0.458583	55.5106	31	1.43749	1.74453	0.0150584	0.0186154	23.9354	1.06911
Australia	Herbaceous	Araujia sericifera	Araujia sericifera 3	12.7531	12:45:11	2020-01-31	1.92966	1.31351	1.86981	1.32207	3.10142	36	2.93963	4.80945	0.484731	1958.08	37.0323	3.62477
Australia	Herbaceous	Araujia sericifera	Araujia sericifera 3	14.9253	14:55:31	2020-01-31	1.51701	1.03262	1.42233	1.00567	6.24146	36	3.10633	4.52866	0.296578	1328.08	40.7646	4.94519
Australia	Herbaceous	Araujia sericifera	Araujia sericifera 3	17.1069	17:06:25	2020-01-31	1.2837	0.87381	1.23428	0.872704	3.85039	36	3.12689	4.36117	0.126497	418.685	36.97	3.42165
Australia	Herbaceous	Araujia sericifera	Araujia sericifera 3	19.2464	19:14:47	2020-01-31	1.14598	0.780059	1.13083	0.799561	1.32168	36	3.22922	4.36005	0.0779791	0.0603846	31.1392	1.83427
Australia	Herbaceous	Araujia sericifera	Araujia sericifera 4	7.22944	07:13:46	2020-02-08	0.586845	1.03613	0.442814	1.09558	24.5433	21	5.40477	5.84759	0.203187	163.52	20.1646	0.0728407
Australia	Herbaceous	Araujia sericifera	Araujia sericifera 4	9.34389	09:20:38	2020-02-08	0.583005	1.02935	0.455218	1.12627	21.9187	21	5.31993	5.77515	0.167766	384.077	21.4154	0.106162
Australia	Herbaceous	Araujia sericifera	Araujia sericifera 4	11.7189	11:43:08	2020-02-08	0.619061	1.09301	0.479847	1.18721	22.488	21	5.16547	5.64531	0.19158	460.015	21.0308	0.190046
Australia	Herbaceous	Araujia sericifera	Araujia sericifera 4	14.0417	14:02:30	2020-02-08	0.532227	0.939696	0.420638	1.04072	20.9664	21	4.0099	4.43054	0.10993	407	21.3492	0.153159
Australia	Herbaceous	Araujia sericifera	Araujia sericifera 4	18.8697	18:52:11	2020-02-08	0.51077	0.901813	0.222388	0.550219	56.4602	21	2.85262	3.07501	0.0376971	0.789846	20.3669	0.0993749
Australia	Evergreen	Eucalyptus camaldulensis	Eucalyptus camaldulensis 1	5.48	05:28:48	2020-01-17	1.10347	0.801222	0.904365	0.750009	18.0434	22	1.13634	2.0407	0.0291967	37.2053	21.1808	0.405718
Australia	Evergreen	Eucalyptus camaldulensis	Eucalyptus camaldulensis 1	7.66472	07:39:53	2020-01-17	1.07098	0.777634	1.02654	0.851328	4.15015	22	4.0484	5.07494	0.0665946	138.469	20.9523	0.496439
Australia	Evergreen	Eucalyptus camaldulensis	Eucalyptus camaldulensis 1	9.85417	09:51:15	2020-01-17	1.12609	0.81765	0.973965	0.80773	13.5094	22	4.51168	5.48564	0.180954	292.946	19.78	0.224341
Australia	Evergreen	Eucalyptus camaldulensis	Eucalyptus camaldulensis 1	12.1553	12:09:19	2020-01-17	1.04587	0.759398	1.00231	0.831238	4.16453	22	4.42289	5.4252	0.165954	619.423	21.15	0.378842
Australia	Evergreen	Eucalyptus camaldulensis	Eucalyptus camaldulensis 1	14.5478	14:32:52	2020-01-17	0.976906	0.709326	0.984456	0.81643	-0.772845	22	4.62997	5.61442	0.155097	443.608	21.8038	0.447007
Australia	Evergreen	Eucalyptus camaldulensis	Eucalyptus camaldulensis 2	8.81528	08:48:55	2020-01-24	1.64401	1.14926	1.50736	1.19604	8.31242	30	2.95636	4.46372	0.0664699	348.762	21.5262	0.296872
Australia	Evergreen	Eucalyptus camaldulensis	Eucalyptus camaldulensis 2	13.8661	13:51:58	2020-01-24	1.62124	1.13334	1.50779	1.19638	6.99763	30	3.62216	5.12995	0.30964	1551.54	27.4654	1.41662
Australia	Evergreen	Eucalyptus camaldulensis	Eucalyptus camaldulensis 2	16.1928	16:11:34	2020-01-24	1.38559	0.968607	1.31253	1.04145	5.27254	30	3.52882	4.84135	0.205729	518.377	28.7215	1.66763
Australia	Evergreen	Eucalyptus camaldulensis	Eucalyptus camaldulensis 2	18.6453	18:38:43	2020-01-24	1.23169	0.861025	1.21497	0.964042	1.3574	30	3.04079	4.25576	0.0431574	15.7833	25.8869	0.86271
Australia	Evergreen	Eucalyptus camaldulensis	Eucalyptus camaldulensis 2	21.1072	21:06:26	2020-01-24	1.26994	0.887763	0.758794	0.60208	40.2496	30	1.43126	2.19005	0.00883362	0.0251538	25.0823	0.680081
Australia	Evergreen	Eucalyptus camaldulensis	Eucalyptus camaldulensis 3	6.06833	06:04:06	2020-02-03	1.69109	1.00057	1.35702	0.980081	19.755	34	1.13812	2.49514	0.0150864	35.0115	23.5338	0.107816
Australia	Evergreen	Eucalyptus camaldulensis	Eucalyptus camaldulensis 3	8.90778	08:54:28	2020-02-03	1.93836	1.14688	1.58445	1.14434	18.2582	34	1.30484	2.88929	0.0379907	337.985	24.3538	0.215526
Australia	Evergreen	Eucalyptus camaldulensis	Eucalyptus camaldulensis 3	11.4883	11:29:18	2020-02-03	1.79877	1.06429	1.54092	1.1129	14.3348	34	2.08553	3.62646	0.0267847	2071.62	29.89	1.90497
Australia	Evergreen	Eucalyptus camaldulensis	Eucalyptus camaldulensis 3	16.2944	16:17:40	2020-02-03	1.59817	0.945591	1.38647	1.00135	13.2459	34	1.68924	3.07571	0.0186401	662.754	33.5431	3.78873
Australia	Evergreen	Eucalyptus camaldulensis	Eucalyptus camaldulensis 3	18.8361	18:50:10	2020-02-03	1.42421	0.842669	1.05412	0.761319	25.9858	34	1.48799	2.54211	0.0133556	1.64754	22.4577	0.802516
Australia	Evergreen	Eucalyptus camaldulensis	Eucalyptus camaldulensis 4	9.05	09:03:00	2020-02-11	2.27415	1.20433	2.07943	1.33503	8.56242	29	3.18194	5.26136	0.312785	624.015	24.0738	0.581094
Australia	Evergreen	Eucalyptus camaldulensis	Eucalyptus camaldulensis 4	11.8053	11:48:19	2020-02-11	2.05954	1.09067	1.91776	1.23124	6.8838	29	3.2028	5.12057	0.261801	2021.31	28.1031	1.22669
Australia	Evergreen	Eucalyptus camaldulensis	Eucalyptus camaldulensis 4	14.3275	14:19:39	2020-02-11	1.95554	1.0356	1.7573	1.12822	10.1374	29	3.09459	4.85189	0.224283	1626.92	31.3062	2.37594
Australia	Evergreen	Eucalyptus camaldulensis	Eucalyptus camaldulensis 4	17.0456	17:02:44	2020-02-11	1.68407	0.891838	1.12874	0.724673	32.9756	29	2.65224	3.78098	0.132914	159.9	25.6777	0.838085
Australia	Evergreen	Eucalyptus camaldulensis	Eucalyptus camaldulensis 4	20.0322	20:01:56	2020-02-11	1.46829	0.777565	0.904697	0.580833	38.3843	29	1.50725	2.41195	0.0233273	0.0185385	23.8908	0.366933
Australia	Herbaceous	Dichondra repens	Dichondra repens 1	6.58917	06:35:21	2020-01-17	0.661773	0.8388	0.535249	1.00302	19.119	22	5.10619	5.64144	0.128354	115.896	21.3438	0.503394
Australia	Herbaceous	Dichondra repens	Dichondra repens 1	8.74917	08:44:57	2020-01-17	0.765014	0.969658	0.591021	1.10753	22.7438	22	5.31114	5.90216	0.170434	319.6	20.03	0.25669
Australia	Herbaceous	Dichondra repens	Dichondra repens 1	10.9289	10:55:44	2020-01-17	0.869678	1.10232	0.605547	1.13476	30.3711	22	5.33362	5.93917	0.20799	247.023	20.1754	0.274012
Australia	Herbaceous	Dichondra repens	Dichondra repens 1	13.3331	13:19:59	2020-01-17	0.869865	1.10256	0.605396	1.13447	30.4035	22	5.15735	5.76275	0.174616	524.038	20.97	0.251441
Australia	Herbaceous	Dichondra repens	Dichondra repens 1	15.6881	15:41:17	2020-01-17	0.877443	1.11216	0.643225	1.20536	26.6933	22	5.22726	5.87048	0.208118	182.728	22.1638	0.526801
Australia	Herbaceous	Dichondra repens	Dichondra repens 1	18.2717	18:16:18	2020-01-17	0.777374	0.985325	0.436567	0.818098	43.8408	22	5.048	5.48456	0.127525	8.77431	21.9877	0.444755
Australia	Herbaceous	Dichondra repens	Dichondra repens 1	20.5706	20:34:14	2020-01-17	0.701517	0.889176	0.318452	0.596759	54.6052	22	4.17116	4.48961	0.0797647	0.0109231	21.6415	0.420056
Australia	Herbaceous	Dichondra repens	Dichondra repens 2	6.26417	06:15:51	2020-01-24	1.25555	0.984314	0.887393	0.822932	29.3226	30	3.53895	4.42635	0.0627488	66.6166	24.9123	0.989187
Australia	Herbaceous	Dichondra repens	Dichondra repens 2	10.1258	10:07:33	2020-01-24	1.38913	1.08903	1.30505	1.21025	6.05248	30	2.99314	4.2982	0.107586	1031.03	24.0746	0.77773
Australia	Herbaceous	Dichondra repens	Dichondra repens 2	12.6717	12:40:18	2020-01-24	1.42104	1.11405	1.18206	1.09619	16.8176	30	3.30624	4.4883	0.105258	1272.55	25.73	1.07037
Australia	Herbaceous	Dichondra repens	Dichondra repens 2	15.0481	15:02:53	2020-01-24	1.372	1.07561	1.18325	1.0973	13.757	30	3.9228	5.10605	0.179101	1169.84	28.8662	1.60829
Australia	Herbaceous	Dichondra repens	Dichondra repens 2	17.4383	17:26:18	2020-01-24	1.1605	0.909796	1.00866	0.935392	13.0839	30	3.84459	4.85325	0.150329	155.674	27.4	1.5032
Australia	Herbaceous	Dichondra repens	Dichondra repens 2	19.9281	19:55:41	2020-01-24	1.05514	0.827197	0.903565	0.837929	14.3655	30	2.12271	3.02628	0.0285066	0.0269231	25.2546	0.756753
Australia	Herbaceous	Dichondra repens	Dichondra repens 3	7.56111	07:33:40	2020-02-03	1.65242	1.08658	1.36016	1.10805	17.6871	34	3.13696	4.49712	0.0652855	156.141	23.64	0.0931002
Australia	Herbaceous	Dichondra repens	Dichondra repens 3	10.1069	10:06:25	2020-02-03	1.66182	1.09276	1.51174	1.23154	9.03091	34	2.74768	4.25942	0.0903608	1394.99	26.1154	0.554414
Australia	Herbaceous	Dichondra repens	Dichondra repens 3	12.6553	12:39:19	2020-02-03	1.61978	1.06511	1.20793	0.98404	25.4259	34	3.14918	4.35711	0.186443	1884.77	33.4777	3.84939
Australia	Herbaceous	Dichondra repens	Dichondra repens 3	15.0022	15:00:08	2020-02-03	1.61798	1.06393	1.41466	1.15245	12.5661	34	2.84462	4.25928	0.0953479	1270.69	34.9531	4.51782
Australia	Herbaceous	Dichondra repens	Dichondra repens 3	17.3689	17:22:08	2020-02-03	1.37385	0.903401	1.15608	0.941794	15.8515	34	2.43444	3.59051	0.0408981	310.884	26.8346	1.5285
Australia	Herbaceous	Dichondra repens	Dichondra repens 3	19.9086	19:54:31	2020-02-03	1.19868	0.788213	0.714584	0.582134	40.3856	34	0.781745	1.49633	0.00975955	0.00384615	21.05	0.78089
Australia	Herbaceous	Dichondra repens	Dichondra repens 4	6.37028	06:22:13	2020-02-11	1.42524	1.06273	1.07188	1.11707	24.7929	29	3.92021	4.9921	0.165297	214.01	21.4792	0.0493699
Australia	Herbaceous	Dichondra repens	Dichondra repens 4	10.4956	10:29:44	2020-02-11	1.52001	1.13339	1.06109	1.10582	30.1915	29	3.80273	4.86382	0.25733	1483.61	25.6762	0.805523
Australia	Herbaceous	Dichondra repens	Dichondra repens 4	13.0539	13:03:14	2020-02-11	1.41284	1.05348	1.09937	1.14571	22.1873	29	3.75616	4.85553	0.229089	1960	29.9131	1.86538
Australia	Herbaceous	Dichondra repens	Dichondra repens 4	15.5908	15:35:27	2020-02-11	1.26909	0.946296	0.918249	0.956955	27.6453	29	3.94249	4.86074	0.216652	916.923	28.67	1.25202
Australia	Herbaceous	Dichondra repens	Dichondra repens 4	18.6961	18:41:46	2020-02-11	1.07841	0.80411	0.647172	0.674452	39.9881	29	2.96019	3.60736	0.0959807	2.55446	24.1123	0.371598
Australia	Deciduous	Malus domestica	Malus domestica 1	6.90333	06:54:12	2020-02-14	1.51201	1.07053	1.25409	0.999693	17.0581	26	3.21472	4.46881	0.0368128	626.3	22.3508	0.406735
Australia	Deciduous	Malus domestica	Malus domestica 1	8.92417	08:55:27	2020-02-14	1.68307	1.19164	1.60647	1.28059	4.55119	26	3.78904	5.39551	0.278324	1423.54	24.5154	0.968291
Australia	Deciduous	Malus domestica	Malus domestica 1	12.9761	12:58:34	2020-02-14	1.56657	1.10916	1.34996	1.07611	13.8271	26	3.26823	4.61819	0.0796037	1577.84	27.5777	1.81115
Australia	Deciduous	Malus domestica	Malus domestica 1	15.1033	15:06:12	2020-02-14	1.43019	1.0126	1.38147	1.10123	3.40657	26	3.5269	4.90837	0.070514	1200.77	28.3138	1.98869
Australia	Deciduous	Malus domestica	Malus domestica 1	17.1928	17:11:34	2020-02-14	1.18742	0.840715	1.12455	0.896432	5.29433	26	2.96609	4.09064	0.0432195	187.023	25.3269	1.36551
Australia	Deciduous	Malus domestica	Malus domestica 1	19.1581	19:09:29	2020-02-14	1.09509	0.775347	0.810319	0.645942	26.0047	26	1.98266	2.79298	0.0256947	0.0885385	23.5031	1.02442
Australia	Deciduous	Malus domestica	Malus domestica 2	7.94167	07:56:30	2020-02-14	2.03928	1.11156	1.85631	1.20797	8.97251	26	3.61731	5.47361	0.237312	1006.22	23.5338	0.685122
Australia	Deciduous	Malus domestica	Malus domestica 2	9.90417	09:54:15	2020-02-14	2.10101	1.14521	1.6018	1.04236	23.7602	26	3.28162	4.88342	0.247009	1326.25	25.3715	1.21041
Australia	Deciduous	Malus domestica	Malus domestica 2	11.9803	11:58:49	2020-02-14	2.17787	1.1871	1.7616	1.14634	19.1138	26	2.73602	4.49762	0.0684122	1658.59	26.8477	1.58402
Australia	Deciduous	Malus domestica	Malus domestica 2	14.0286	14:01:43	2020-02-14	2.04313	1.11366	1.94825	1.2678	4.64392	26	2.95788	4.90613	0.0687748	1685.08	28.4108	2.06262
Australia	Deciduous	Malus domestica	Malus domestica 2	16.2156	16:12:56	2020-02-14	1.63354	0.890405	1.42055	0.924411	13.0384	26	2.59269	4.01324	0.0337819	645.315	26.6331	1.51402
Australia	Deciduous	Malus domestica	Malus domestica 2	18.1539	18:09:14	2020-02-14	1.43449	0.781904	1.10162	0.716868	23.2046	26	2.11114	3.21276	0.0403974	48.7833	24.4631	1.201
Australia	Deciduous	Malus domestica	Malus domestica 2	20.2236	20:13:25	2020-02-14	1.41292	0.770151	1.06686	0.694246	24.493	26	0.717927	1.78478	0.0099101	0.0262308	22.6977	0.851691
Australia	Deciduous	Malus domestica	Malus domestica 3	6.44056	06:26:26	2020-02-16	1.74166	1.07399	1.50621	1.0762	13.5185	26	2.6262	4.13241	0.117679	345.531	21.56	0.363124
Australia	Deciduous	Malus domestica	Malus domestica 3	8.62889	08:37:44	2020-02-16	1.70718	1.05273	1.64629	1.17628	3.56682	26	3.85559	5.50188	0.238725	790.7	23.5977	0.790771
Australia	Deciduous	Malus domestica	Malus domestica 3	10.6536	10:39:13	2020-02-16	1.88001	1.1593	1.79982	1.28598	4.26527	26	3.62799	5.42781	0.298306	1489.92	25.4854	1.22696
Australia	Deciduous	Malus domestica	Malus domestica 3	13.0481	13:02:53	2020-02-16	1.70923	1.05399	1.48038	1.05774	13.3891	26	3.57194	5.05232	0.225246	492.823	26.4162	1.40121
Australia	Deciduous	Malus domestica	Malus domestica 3	15.1167	15:07:00	2020-02-16	1.48528	0.915893	1.30795	0.934541	11.9389	26	3.18397	4.49192	0.102067	190.5	24.8938	1.00295
Australia	Deciduous	Malus domestica	Malus domestica 3	17.1567	17:09:24	2020-02-16	1.43372	0.8841	1.11924	0.799706	21.9344	26	3.00551	4.12475	0.111489	51.69	24.4569	1.0097
Australia	Deciduous	Malus domestica	Malus domestica 3	19.2425	19:14:33	2020-02-16	1.39463	0.859993	0.937075	0.669546	32.8082	26	1.40784	2.34492	0.0162529	0.0121538	22.9469	0.606958
Australia	Deciduous	Malus domestica	Malus domestica 4	7.57389	07:34:26	2020-02-16	1.69014	1.10578	1.47898	1.11881	12.4937	26	4.09666	5.57564	0.165797	610.192	22.6869	0.588843
Australia	Deciduous	Malus domestica	Malus domestica 4	9.63917	09:38:21	2020-02-16	1.76342	1.15373	1.68699	1.27617	4.33401	26	4.00095	5.68795	0.291205	1240.23	24.6069	0.971526
Australia	Deciduous	Malus domestica	Malus domestica 4	11.8711	11:52:16	2020-02-16	1.65283	1.08137	1.38261	1.04591	16.3488	26	3.708	5.09061	0.268115	1236.92	26.45	1.46021
Australia	Deciduous	Malus domestica	Malus domestica 4	14.07	14:04:12	2020-02-16	1.61528	1.0568	1.49863	1.13367	7.22128	26	3.70868	5.20731	0.144518	234.023	25.5054	1.09596
Australia	Deciduous	Malus domestica	Malus domestica 4	16.1519	16:09:07	2020-02-16	1.41103	0.923173	1.21391	0.918288	13.97	26	3.73697	4.95088	0.0963773	125.96	24.9062	1.16089
Australia	Deciduous	Malus domestica	Malus domestica 4	18.1767	18:10:36	2020-02-16	1.31496	0.860323	1.07032	0.809666	18.6049	26	3.33422	4.40454	0.0575148	25.152	23.9346	0.847846
Australia	Deciduous	Malus domestica	Malus domestica 4	20.5119	20:30:43	2020-02-16	1.25152	0.818815	0.922031	0.697492	26.3271	26	0.570044	1.49208	0.00981101	0.02	22.0092	0.441696
Australia	Deciduous	Liriodendron tulipifera	Liriodendron tulipifera 1	6.6525	06:39:09	2020-02-20	2.64565	1.18501	2.31773	1.27293	12.3944	26	1.15363	3.47136	0.0246123	523.454	17.4131	0.320244
Australia	Deciduous	Liriodendron tulipifera	Liriodendron tulipifera 1	10.8106	10:48:38	2020-02-20	2.64047	1.1827	2.43131	1.33531	7.92151	26	2.11876	4.55007	0.0844043	1992.15	24.3885	1.58923
Australia	Deciduous	Liriodendron tulipifera	Liriodendron tulipifera 1	12.9653	12:57:55	2020-02-20	2.50708	1.12295	2.07882	1.14172	17.082	26	2.14934	4.22816	0.0810569	1848.77	26.2215	1.9531
Australia	Deciduous	Liriodendron tulipifera	Liriodendron tulipifera 1	17.4733	17:28:24	2020-02-20	2.25031	1.00794	1.69143	0.928953	24.8357	26	2.40302	4.09444	0.0576684	103.866	22.3923	1.10507
Australia	Deciduous	Liriodendron tulipifera	Liriodendron tulipifera 2	7.75028	07:45:01	2020-02-20	2.8394	1.0345	2.58265	1.08751	9.0425	26	2.02373	4.60638	0.086519	969.762	20.5962	0.711971
Australia	Deciduous	Liriodendron tulipifera	Liriodendron tulipifera 2	11.8683	11:52:06	2020-02-20	2.80853	1.02325	2.50845	1.05627	10.6844	26	2.17826	4.68671	0.137576	1886.22	25.0377	1.78411
Australia	Deciduous	Liriodendron tulipifera	Liriodendron tulipifera 2	14.1019	14:06:07	2020-02-20	2.58621	0.942251	2.03339	0.856226	21.3756	26	2.37372	4.40711	0.110711	1512.08	25.7854	1.70751
Australia	Deciduous	Liriodendron tulipifera	Liriodendron tulipifera 3	16.3242	16:19:27	2020-02-20	1.57311	0.940556	1.28881	1.05678	18.0722	26	2.35404	3.64285	0.0376032	405.154	23.7269	1.30972
Australia	Deciduous	Liriodendron tulipifera	Liriodendron tulipifera 3	18.5839	18:35:02	2020-02-20	1.71932	1.02797	1.31485	1.07812	23.525	26	1.80608	3.12092	0.0234758	1.48685	21.3631	0.975621
Australia	Deciduous	Liriodendron tulipifera	Liriodendron tulipifera 3	20.76	20:45:36	2020-02-20	1.72516	1.03147	1.05505	0.865098	38.8436	26	0.22393	1.27898	0.0115405	0.023	20.7138	0.77677
Australia	Deciduous	Liriodendron tulipifera	Liriodendron tulipifera 4	6.92361	06:55:25	2020-02-22	1.93846	0.96495	1.56457	1.04347	19.2884	25	1.93973	3.50429	0.028613	143.675	17.9985	0.219605
Australia	Deciduous	Liriodendron tulipifera	Liriodendron tulipifera 4	9.33306	09:19:59	2020-02-22	2.12974	1.06017	1.63885	1.09301	23.0493	25	1.9844	3.62325	0.0477459	376.008	19.5323	0.463312
Australia	Deciduous	Liriodendron tulipifera	Liriodendron tulipifera 4	11.5486	11:32:55	2020-02-22	2.13298	1.06178	1.72903	1.15316	18.9382	25	2.36394	4.09297	0.0985521	432.415	20.6277	0.588864
Australia	Deciduous	Liriodendron tulipifera	Liriodendron tulipifera 4	14.0831	14:04:59	2020-02-22	2.04369	1.01733	1.64054	1.09414	19.7266	25	2.48349	4.12403	0.0939303	658.515	21.7569	0.704942
Australia	Deciduous	Liriodendron tulipifera	Liriodendron tulipifera 4	16.1642	16:09:51	2020-02-22	1.94874	0.970064	1.43632	0.957938	26.2947	25	2.34079	3.77712	0.0747567	171.385	20.38	0.40478
Australia	Deciduous	Liriodendron tulipifera	Liriodendron tulipifera 4	20.705	20:42:18	2020-02-22	1.85964	0.92571	0.98703	0.658287	46.9235	25	0.20151	1.18854	0.0245175	0.00192308	19.8177	0.193726
Australia	Deciduous	Liriodendron tulipifera	Liriodendron tulipifera 5	8.08333	08:05:00	2020-02-22	2.61927	1.14109	2.24248	1.15038	14.3852	25	2.51312	4.75561	0.150896	454.531	18.1062	0.239859
Australia	Deciduous	Liriodendron tulipifera	Liriodendron tulipifera 5	12.7828	12:46:58	2020-02-22	2.40966	1.04977	2.14417	1.09995	11.018	25	2.59274	4.7369	0.209308	689.477	20.7877	0.570521
Australia	Deciduous	Liriodendron tulipifera	Liriodendron tulipifera 5	15.1903	15:11:25	2020-02-22	2.19087	0.954454	1.93933	0.994869	11.481	25	2.67127	4.61061	0.220142	213.345	20.8008	0.461083
Australia	Deciduous	Liriodendron tulipifera	Liriodendron tulipifera 5	17.3317	17:19:54	2020-02-22	2.1602	0.941094	1.76068	0.90322	18.4946	25	2.46864	4.22932	0.12965	58.4708	20.4823	0.341902
Australia	Deciduous	Liriodendron tulipifera	Liriodendron tulipifera 5	19.5444	19:32:40	2020-02-22	2.09707	0.91359	1.66002	0.85158	20.841	25	1.99108	3.65109	0.0726929	0.00761538	19.9108	0.202672
Australia	Deciduous	Platanus acerifolia	Platanus acerifolia 1	6.95389	06:57:14	2020-02-23	0.744715	1.17718	0.403311	1.04868	45.8435	25	0.64162	1.04493	0.0103394	199.02	20.0015	0.211863
Australia	Deciduous	Platanus acerifolia	Platanus acerifolia 1	9.16083	09:09:39	2020-02-23	0.704194	1.11312	0.451379	1.17366	35.9013	25	2.68899	3.14037	0.0604623	707.708	22.6262	0.793511
Australia	Deciduous	Platanus acerifolia	Platanus acerifolia 1	11.4642	11:27:51	2020-02-23	0.55682	0.880169	0.374557	0.973911	32.7328	25	1.83689	2.21145	0.051647	621.608	23.5108	0.856507
Australia	Deciduous	Platanus acerifolia	Platanus acerifolia 1	13.6914	13:41:29	2020-02-23	0.524784	0.82953	0.309116	0.803754	41.0964	25	1.25032	1.55943	0.033496	507.5	24.6808	1.21769
Australia	Deciduous	Platanus acerifolia	Platanus acerifolia 2	8.12278	08:07:22	2020-02-23	1.43643	1.20983	1.36335	1.36428	5.08754	25	2.92332	4.28667	0.0861727	515.269	21.3985	0.498213
Australia	Deciduous	Platanus acerifolia	Platanus acerifolia 2	10.2658	10:15:57	2020-02-23	1.29924	1.09428	1.17416	1.17496	9.62711	25	3.05423	4.22839	0.26328	639.223	23.3692	0.844269
Australia	Deciduous	Platanus acerifolia	Platanus acerifolia 2	12.6789	12:40:44	2020-02-23	1.23996	1.04435	1.10172	1.10247	11.1489	25	3.38817	4.48989	0.257737	1008.69	24.8915	1.20601
Australia	Deciduous	Platanus acerifolia	Platanus acerifolia 2	14.7356	14:44:08	2020-02-23	1.0953	0.922513	0.92257	0.923197	15.7703	25	3.32026	4.24283	0.205773	332.246	24.5331	1.23286
Australia	Deciduous	Platanus acerifolia	Platanus acerifolia 2	16.8697	16:52:11	2020-02-23	1.03783	0.87411	0.812168	0.81272	21.744	25	3.07899	3.89116	0.141059	158.431	23.83	1.07842
Australia	Deciduous	Platanus acerifolia	Platanus acerifolia 2	19.0619	19:03:43	2020-02-23	1.01506	0.854927	0.621959	0.622382	38.7267	25	2.08764	2.7096	0.0318691	0.0160769	21.6892	0.772667
Australia	Deciduous	Platanus acerifolia	Platanus acerifolia 3	7.40083	07:24:03	2020-02-24	2.05613	1.14023	1.79942	1.14447	12.4853	28	2.08995	3.88937	0.0348583	401.2	20.2862	0.324145
Australia	Deciduous	Platanus acerifolia	Platanus acerifolia 3	12.2289	12:13:44	2020-02-24	1.97374	1.09454	1.86299	1.1849	5.6113	28	2.69865	4.56163	0.307739	1947.31	27.2969	1.64702
Australia	Deciduous	Platanus acerifolia	Platanus acerifolia 3	14.3461	14:20:46	2020-02-24	1.76728	0.980048	1.528	0.971843	13.5394	28	2.94041	4.46841	0.283011	1244.38	28.12	1.83136
Australia	Deciduous	Platanus acerifolia	Platanus acerifolia 3	16.4606	16:27:38	2020-02-24	1.69675	0.940937	1.53759	0.977941	9.38053	28	2.81722	4.35481	0.105453	429.7	26.1331	1.33842
Australia	Deciduous	Platanus acerifolia	Platanus acerifolia 3	18.6411	18:38:28	2020-02-24	1.52238	0.84424	1.13335	0.72084	25.5538	28	2.28341	3.41677	0.0665088	1.22208	23.1477	0.788398
Australia	Deciduous	Platanus acerifolia	Platanus acerifolia 4	8.66611	08:39:58	2020-02-24	1.58855	1.0401	1.34309	1.11473	15.4517	28	3.28892	4.63201	0.159796	1119.25	21.5562	0.516293
Australia	Deciduous	Platanus acerifolia	Platanus acerifolia 4	13.3169	13:19:01	2020-02-24	1.56832	1.02685	1.34008	1.11222	14.5531	28	3.40497	4.74506	0.335491	1733.54	28.04	1.81816
Australia	Deciduous	Platanus acerifolia	Platanus acerifolia 4	15.3922	15:23:32	2020-02-24	1.59475	1.04416	1.20306	0.998502	24.5612	28	3.25223	4.45529	0.258267	655.485	27.0538	1.54563
Australia	Deciduous	Platanus acerifolia	Platanus acerifolia 4	19.9831	19:58:59	2020-02-24	1.3576	0.888886	0.933227	0.774549	31.2591	28	0.196502	1.12973	0.00984258	0.0192308	22.4523	0.62326
Denmark	Deciduous	Quercus robur	Quercus robur 1	5.52639	05:31:35	2019-08-31	0.934662	1.02093	0.687381	1.03955	26.4567	19.5	2.34764	3.03503	0.0467323
Denmark	Deciduous	Quercus robur	Quercus robur 1	7.355	07:21:18	2019-08-31	0.916686	1.00129	0.641608	0.970321	30.0079	19.5	2.39979	3.0414	0.178473
Denmark	Deciduous	Quercus robur	Quercus robur 1	9.47583	09:28:33	2019-08-31	0.875933	0.956777	0.725122	1.09662	17.2172	19.5	4.31856	5.04369	0.157787
Denmark	Deciduous	Quercus robur	Quercus robur 1	11.8978	11:53:52	2019-08-31	0.938523	1.02514	0.732334	1.10753	21.9695	19.5	4.18634	4.91867	0.261479
Denmark	Deciduous	Quercus robur	Quercus robur 1	14.1597	14:09:35	2019-08-31	0.982218	1.07287	0.753456	1.13947	23.2903	19.5	3.98314	4.73659	0.227445
Denmark	Deciduous	Quercus robur	Quercus robur 1	20.3517	20:21:06	2019-08-31	0.845004	0.922993	0.427493	0.646509	49.4094	19.5	0.218506	0.645998	0.0253154
Denmark	Deciduous	Quercus robur	Quercus robur 2	6.44167	06:26:30	2019-08-31	0.888324	1.04917	0.626155	1.16432	29.5128	19.5	1.54983	2.17599	0.0226311
Denmark	Deciduous	Quercus robur	Quercus robur 2	13.0656	13:03:56	2019-08-31	0.859309	1.0149	0.614206	1.1421	28.5232	19.5	4.71471	5.32892	0.204041
Denmark	Deciduous	Quercus robur	Quercus robur 2	17.3225	17:19:21	2019-08-31	0.867658	1.02476	0.653866	1.21584	24.6401	19.5	4.46243	5.11629	0.185199
Denmark	Deciduous	Quercus robur	Quercus robur 2	21.2706	21:16:14	2019-08-31	0.771473	0.911163	0.256925	0.477744	66.6968	19.5	0.030109	0.287034	0.0135572
Denmark	Deciduous	Quercus robur	Quercus robur 3	5.40611	05:24:22	2019-09-01	0.860381	1.0304	0.45956	0.911023	46.5864	15.5	3.39399	3.85355	0.0611061
Denmark	Deciduous	Quercus robur	Quercus robur 3	7.54222	07:32:32	2019-09-01	0.863697	1.03437	0.460309	0.912508	46.7047	15.5	3.63014	4.09045	0.0724906
Denmark	Deciduous	Quercus robur	Quercus robur 3	9.67056	09:40:14	2019-09-01	0.768484	0.920344	0.523406	1.03759	31.8911	15.5	4.51728	5.04069	0.143004
Denmark	Deciduous	Quercus robur	Quercus robur 3	11.7206	11:43:14	2019-09-01	0.8008	0.959046	0.536958	1.06445	32.9473	15.5	4.70959	5.24655	0.187957
Denmark	Deciduous	Quercus robur	Quercus robur 3	18.3992	18:23:57	2019-09-01	0.881621	1.05584	0.541989	1.07443	38.5236	15.5	4.54575	5.08774	0.108404
Denmark	Deciduous	Quercus robur	Quercus robur 4	6.51667	06:31:00	2019-09-01	0.562235	0.876674	0.371049	0.830995	34.0046	15.5	1.16993	1.54098	0.0609005
Denmark	Deciduous	Quercus robur	Quercus robur 4	8.52333	08:31:24	2019-09-01	0.628549	0.980075	0.408884	0.915729	34.9479	15.5	3.80547	4.21435	0.084516
Denmark	Deciduous	Quercus robur	Quercus robur 4	12.8881	12:53:17	2019-09-01	0.633235	0.987383	0.491782	1.10138	22.3382	15.5	4.56001	5.05179	0.201922
Denmark	Deciduous	Quercus robur	Quercus robur 4	14.9789	14:58:44	2019-09-01	0.674278	1.05138	0.503833	1.12837	25.2781	15.5	4.62564	5.12948	0.204829
Denmark	Deciduous	Quercus robur	Quercus robur 4	17.2675	17:16:03	2019-09-01	0.619333	0.965705	0.502622	1.12566	18.8446	15.5	4.70518	5.2078	0.19447
Denmark	Deciduous	Quercus robur	Quercus robur 4	19.3278	19:19:40	2019-09-01	0.698131	1.08857	0.468932	1.05021	32.8304	15.5	4.24717	4.7161	0.0818302
Denmark	Deciduous	Quercus robur	Quercus robur 4	21.2292	21:13:45	2019-09-01	0.673529	1.05021	0.378484	0.847645	43.8058	15.5	1.99828	2.37676	0.0440017
Denmark	Deciduous	Betula pendula	Betula pendula 1	5.05444	05:03:16	2019-09-02	0.820332	0.92308	0.41694	0.799732	49.1743	13.5	3.61841	4.03535	0.0745472
Denmark	Deciduous	Betula pendula	Betula pendula 1	7.13472	07:08:05	2019-09-02	0.889026	1.00038	0.502502	0.963848	43.4772	13.5	4.59736	5.09987	0.201166
Denmark	Deciduous	Betula pendula	Betula pendula 1	9.02472	09:01:29	2019-09-02	0.842368	0.947877	0.547529	1.05022	35.0012	13.5	4.92559	5.47312	0.216271
Denmark	Deciduous	Betula pendula	Betula pendula 1	13.5786	13:34:43	2019-09-02	0.936944	1.0543	0.640299	1.22816	31.6609	13.5	4.86112	5.50142	0.469377
Denmark	Deciduous	Betula pendula	Betula pendula 1	15.5625	15:33:45	2019-09-02	0.973274	1.09518	0.605802	1.16199	37.7563	13.5	4.23033	4.83613	0.372315
Denmark	Deciduous	Betula pendula	Betula pendula 1	19.7703	19:46:13	2019-09-02	0.870195	0.979189	0.415026	0.79606	52.3066	13.5	3.64709	4.06212	0.0502319
Denmark	Deciduous	Betula pendula	Betula pendula 2	6.10556	06:06:20	2019-09-02	0.872635	0.931327	0.496362	0.834366	43.1192	13.5	4.31194	4.8083	0.419234
Denmark	Deciduous	Betula pendula	Betula pendula 2	8.06	08:03:36	2019-09-02	0.856837	0.914467	0.536155	0.901257	37.4262	13.5	5.26024	5.7964	0.343433
Denmark	Deciduous	Betula pendula	Betula pendula 2	14.5467	14:32:48	2019-09-02	1.00804	1.07584	0.682472	1.14721	32.2974	13.5	4.88391	5.56638	0.402083
Denmark	Deciduous	Betula pendula	Betula pendula 2	16.4886	16:29:19	2019-09-02	1.00838	1.07621	0.66833	1.12344	33.7226	13.5	4.69424	5.36257	0.291747
Denmark	Deciduous	Betula pendula	Betula pendula 2	20.7489	20:44:56	2019-09-02	0.938999	1.00216	0.591166	0.993728	37.0429	13.5	4.5947	5.18587	0.181962
Denmark	Deciduous	Betula pendula	Betula pendula 3	5.4425	05:26:33	2019-09-04	0.559829	0.930403	0.290359	0.827542	48.1345	12	4.83271	5.12307	0.454396
Denmark	Deciduous	Betula pendula	Betula pendula 3	7.35194	07:21:07	2019-09-04	0.630629	1.04807	0.39719	1.13202	37.0168	12	5.41635	5.81354	0.335039
Denmark	Deciduous	Betula pendula	Betula pendula 3	12.1928	12:11:34	2019-09-04	0.60315	1.0024	0.437294	1.24632	27.4983	12	5.29573	5.73302	0.496055
Denmark	Deciduous	Betula pendula	Betula pendula 3	18.1053	18:06:19	2019-09-04	0.732809	1.21788	0.403566	1.15019	44.9289	12	5.05947	5.46303	0.360311
Denmark	Deciduous	Betula pendula	Betula pendula 4	5.46111	05:27:40	2019-09-06	0.64542	0.967592	0.413176	0.869825	35.9834	11	3.28188	3.69506	0.249514
Denmark	Deciduous	Betula pendula	Betula pendula 4	7.86722	07:52:02	2019-09-06	0.655487	0.982684	0.472956	0.995673	27.8467	11	4.62147	5.09442	0.279093
Denmark	Deciduous	Betula pendula	Betula pendula 4	10.3442	10:20:39	2019-09-06	0.704976	1.05688	0.525738	1.10679	25.4248	11	4.64433	5.17006	0.36042
Denmark	Deciduous	Betula pendula	Betula pendula 4	12.7389	12:44:20	2019-09-06	0.698471	1.04712	0.553345	1.16491	20.7777	11	4.65692	5.21027	0.379103
Denmark	Deciduous	Betula pendula	Betula pendula 4	15.0564	15:03:23	2019-09-06	0.670739	1.00555	0.526377	1.10814	21.5228	11	4.68401	5.21038	0.341891
Denmark	Deciduous	Betula pendula	Betula pendula 4	17.3722	17:22:20	2019-09-06	0.660496	0.990194	0.57808	1.21698	12.4779	11	4.7649	5.34298	0.301318
Denmark	Deciduous	Betula pendula	Betula pendula 4	21.2425	21:14:33	2019-09-06	0.633672	0.949979	0.255406	0.537684	59.6943	11	3.59704	3.85245	0.157768
Denmark	Deciduous	Betula pendula	Betula pendula 5	6.57917	06:34:45	2019-09-06	0.694994	0.947785	0.382999	0.839871	44.8917	11	2.26217	2.64517	0.223173
Denmark	Deciduous	Betula pendula	Betula pendula 5	9.17333	09:10:24	2019-09-06	0.681308	0.929121	0.403854	0.885603	40.7238	11	5.25861	5.66247	0.356977
Denmark	Deciduous	Betula pendula	Betula pendula 5	11.6203	11:37:13	2019-09-06	0.768924	1.0486	0.569413	1.24865	25.9468	11	5.07868	5.64809	0.347841
Denmark	Deciduous	Betula pendula	Betula pendula 5	13.9036	13:54:13	2019-09-06	0.751158	1.02438	0.497159	1.09021	33.8143	11	5.08662	5.58378	0.29259
Denmark	Deciduous	Betula pendula	Betula pendula 5	16.2117	16:12:42	2019-09-06	0.729075	0.994262	0.466751	1.02353	35.9805	11	5.038	5.50475	0.273474
Denmark	Deciduous	Betula pendula	Betula pendula 5	19.0764	19:04:35	2019-09-06	0.774236	1.05585	0.415953	0.912135	46.2756	11	4.7044	5.12035	0.10339
Denmark	Deciduous	Corylus avellana	Corylus avellana 1	8.5675	08:34:03	2019-09-07	0.279785	0.887109	0.0482344	0.771166	82.7602	13	5.43654	5.48477	0.315669
Denmark	Deciduous	Corylus avellana	Corylus avellana 1	13.3608	13:21:39	2019-09-07	0.28705	0.910144	0.0451872	0.722447	84.2581	13	4.92838	4.97357	0.406376
Denmark	Deciduous	Corylus avellana	Corylus avellana 1	16.7719	16:46:19	2019-09-07	0.308085	0.976838	0.0926549	1.48135	69.9255	13	4.30377	4.39642	0.1915
Denmark	Deciduous	Corylus avellana	Corylus avellana 1	22.1725	22:10:21	2019-09-07	0.386639	1.22591	0.0641131	1.02503	83.4179	13	3.57801	3.64212	0.0972931
Denmark	Deciduous	Corylus avellana	Corylus avellana 2	4.9525	04:57:09	2019-09-08	0.54511	1.01865	0.216357	1.25446	60.3095	13.5	4.86935	5.08571	0.268517
Denmark	Deciduous	Corylus avellana	Corylus avellana 2	7.24833	07:14:54	2019-09-08	0.517164	0.966423	0.159536	0.925001	69.1518	13.5	4.97287	5.13241	0.331214
Denmark	Deciduous	Corylus avellana	Corylus avellana 2	10.0025	10:00:09	2019-09-08	0.521748	0.974989	0.205146	1.18946	60.681	13.5	5.37018	5.57532	0.316927
Denmark	Deciduous	Corylus avellana	Corylus avellana 2	17.3711	17:22:16	2019-09-08	0.556507	1.03994	0.108844	0.631088	80.4415	13.5	5.11974	5.22859	0.316013
Denmark	Deciduous	Corylus avellana	Corylus avellana 3	6.1625	06:09:45	2019-09-08	0.420207	1.06034	0.182152	0.953563	56.6518	13.5	4.99155	5.17371	0.361948
Denmark	Deciduous	Corylus avellana	Corylus avellana 3	8.31333	08:18:48	2019-09-08	0.391039	0.986738	0.200676	1.05053	48.6814	13.5	5.33753	5.53821	0.239107
Denmark	Deciduous	Corylus avellana	Corylus avellana 3	11.3772	11:22:38	2019-09-08	0.388458	0.980225	0.196405	1.02818	49.4397	13.5	5.52998	5.72638	0.282057
Denmark	Deciduous	Corylus avellana	Corylus avellana 3	14.1047	14:06:17	2019-09-08	0.385334	0.972342	0.193012	1.01041	49.9105	13.5	5.46342	5.65643	0.402614
Denmark	Deciduous	Corylus avellana	Corylus avellana 3	16.2919	16:17:31	2019-09-08	0.404534	1.02079	0.208584	1.09193	48.4384	13.5	5.48565	5.69424	0.316278
Denmark	Deciduous	Corylus avellana	Corylus avellana 3	18.42	18:25:12	2019-09-08	0.415366	1.04812	0.177796	0.930755	57.1954	13.5	5.39463	5.57243	0.210803
Denmark	Deciduous	Corylus avellana	Corylus avellana 3	21.2992	21:17:57	2019-09-08	0.369125	0.931442	0.178536	0.934629	51.6328	13.5	5.20767	5.38621	0.119976
Denmark	Deciduous	Corylus avellana	Corylus avellana 4	5.30889	05:18:32	2019-09-09	0.459052	0.989503	0.270949	0.977347	40.9763	14	5.42438	5.69533	0.177493
Denmark	Deciduous	Corylus avellana	Corylus avellana 4	7.69139	07:41:29	2019-09-09	0.468701	1.0103	0.292988	1.05684	37.4893	14	5.04105	5.33404	0.145897
Denmark	Deciduous	Corylus avellana	Corylus avellana 4	10.4608	10:27:39	2019-09-09	0.424105	0.914173	0.268383	0.968088	36.7179	14	5.53784	5.80623	0.220797
Denmark	Deciduous	Corylus avellana	Corylus avellana 4	13.4761	13:28:34	2019-09-09	0.518431	1.1175	0.226	0.815209	56.4069	14	5.65845	5.88445	0.254047
Denmark	Deciduous	Corylus avellana	Corylus avellana 4	16.8925	16:53:33	2019-09-09	0.456123	0.983188	0.344265	1.24181	24.5235	14	5.5868	5.93107	0.26651
Denmark	Deciduous	Corylus avellana	Corylus avellana 4	19.4103	19:24:37	2019-09-09	0.481833	1.03861	0.326771	1.1787	32.1816	14	4.99825	5.32502	0.111185
Denmark	Deciduous	Corylus avellana	Corylus avellana 4	20.6678	20:40:04	2019-09-09	0.43921	0.946732	0.211249	0.762002	51.9024	14	3.99638	4.20763	0.102778
Denmark	Herbaceous	Helianthus annuus	Helianthus annuus 1	9.7575	09:45:27	2019-09-13	0.991331	1.12689	0.806165	1.16076	18.6785	14	4.83643	5.64259	0.601834
Denmark	Herbaceous	Helianthus annuus	Helianthus annuus 1	11.9336	11:56:01	2019-09-13	0.932002	1.05945	0.714176	1.02831	23.3718	14	4.72469	5.43887	0.318643
Denmark	Herbaceous	Helianthus annuus	Helianthus annuus 1	15.5086	15:30:31	2019-09-13	0.961343	1.0928	0.794959	1.14462	17.3075	14	4.87144	5.6664	0.347351
Denmark	Herbaceous	Helianthus annuus	Helianthus annuus 1	18.2692	18:16:09	2019-09-13	0.748389	0.850728	0.591266	0.851336	20.9948	14	4.88417	5.47543	0.159913
Denmark	Herbaceous	Helianthus annuus	Helianthus annuus 1	20.6353	20:38:07	2019-09-13	0.765456	0.870129	0.566012	0.814974	26.0556	14	4.49688	5.06289	0.130066
Denmark	Herbaceous	Helianthus annuus	Helianthus annuus 2	13.4669	13:28:01	2019-09-13	1.12374	1.31129	0.884444	1.317	21.2944	14	4.2235	5.10795	0.104844
Denmark	Herbaceous	Helianthus annuus	Helianthus annuus 2	17.0547	17:03:17	2019-09-13	0.820193	0.957082	0.678629	1.01053	17.2598	14	3.87439	4.55302	0.0889394
Denmark	Herbaceous	Helianthus annuus	Helianthus annuus 2	19.4836	19:29:01	2019-09-13	0.754649	0.880599	0.570957	0.850198	24.3414	14	4.42897	4.99993	0.139911
Denmark	Herbaceous	Helianthus annuus	Helianthus annuus 2	21.7567	21:45:24	2019-09-13	0.72931	0.851031	0.552199	0.822266	24.2848	14	4.12627	4.67847	0.142499
Denmark	Herbaceous	Helianthus annuus	Helianthus annuus 3	6.9575	06:57:27	2019-09-14	0.952396	1.22867	0.713176	1.23039	25.1177	13.5	3.9405	4.65368	0.166547
Denmark	Herbaceous	Helianthus annuus	Helianthus annuus 3	9.47028	09:28:13	2019-09-14	0.874955	1.12877	0.638715	1.10193	27.0002	13.5	5.36201	6.00072	0.659011
Denmark	Herbaceous	Helianthus annuus	Helianthus annuus 3	16.91	16:54:36	2019-09-14	0.734261	0.94726	0.550821	0.950294	24.9829	13.5	5.31887	5.8697	0.211864
Denmark	Herbaceous	Helianthus annuus	Helianthus annuus 3	19.2336	19:14:01	2019-09-14	0.648137	0.836152	0.491219	0.847467	24.2106	13.5	5.2503	5.74152	0.165692
Denmark	Herbaceous	Helianthus annuus	Helianthus annuus 3	21.5033	21:30:12	2019-09-14	0.665965	0.859151	0.50423	0.869913	24.2858	13.5	4.68249	5.18672	0.138256
Denmark	Herbaceous	Helianthus annuus	Helianthus annuus 4	8.15083	08:09:03	2019-09-14	0.863291	0.996729	0.722108	1.06673	16.3541	13.5	5.30731	6.02942	0.654087
Denmark	Herbaceous	Helianthus annuus	Helianthus annuus 4	10.6264	10:37:35	2019-09-14	1.05267	1.21538	0.738711	1.09125	29.8251	13.5	5.32624	6.06495	0.621314
Denmark	Herbaceous	Helianthus annuus	Helianthus annuus 4	13.0425	13:02:33	2019-09-14	0.989206	1.14211	0.810715	1.19762	18.0438	13.5	5.29625	6.10697	0.508904
Denmark	Herbaceous	Helianthus annuus	Helianthus annuus 4	18.0767	18:04:36	2019-09-14	0.73988	0.854242	0.60556	0.894558	18.1543	13.5	5.37826	5.98382	0.287969
Denmark	Herbaceous	Helianthus annuus	Helianthus annuus 4	20.4547	20:27:17	2019-09-14	0.685572	0.791541	0.507592	0.749836	25.9608	13.5	5.15256	5.66015	0.223777
Denmark	Herbaceous	Helianthus annuus	Helianthus annuus 5	5.40194	05:24:07	2019-09-17	0.503078	0.870992	0.294033	0.762013	41.5533	10.5	4.3306	4.62464	0.422879
Denmark	Herbaceous	Helianthus annuus	Helianthus annuus 5	8.45917	08:27:33	2019-09-17	0.505082	0.87446	0.318097	0.824378	37.0207	10.5	4.6436	4.9617	0.577274
Denmark	Herbaceous	Helianthus annuus	Helianthus annuus 5	14.5936	14:35:37	2019-09-17	0.672199	1.16379	0.481731	1.24845	28.3349	10.5	4.03502	4.51675	0.629437
Denmark	Herbaceous	Helianthus annuus	Helianthus annuus 5	17.0975	17:05:51	2019-09-17	0.630078	1.09087	0.46915	1.21585	25.541	10.5	4.25637	4.72552	0.567624
Denmark	Herbaceous	Helianthus annuus	Helianthus annuus 5	19.1944	19:11:40	2019-09-17	0.593681	1.02785	0.359533	0.931764	39.44	10.5	4.51025	4.86978	0.622834
Denmark	Herbaceous	Helianthus annuus	Helianthus annuus 5	21.4589	21:27:32	2019-09-17	0.561437	0.97203	0.392635	1.01755	30.0662	10.5	4.41722	4.80986	0.502067
Denmark	Herbaceous	Helianthus annuus	Helianthus annuus 6	6.65083	06:39:03	2019-09-17	0.880611	0.913344	0.440051	0.672108	50.0289	10.5	4.11716	4.55721	0.510581
Denmark	Herbaceous	Helianthus annuus	Helianthus annuus 6	9.80917	09:48:33	2019-09-17	0.893723	0.926943	0.616801	0.942065	30.9852	10.5	4.78868	5.40548	0.585919
Denmark	Herbaceous	Helianthus annuus	Helianthus annuus 6	13.2194	13:13:10	2019-09-17	1.01211	1.04973	0.726301	1.10931	28.2386	10.5	4.18034	4.90665	0.65028
Denmark	Herbaceous	Helianthus annuus	Helianthus annuus 6	15.9544	15:57:16	2019-09-17	1.02367	1.06172	0.810501	1.23791	20.8243	10.5	4.43121	5.24171	0.613635
Denmark	Herbaceous	Helianthus annuus	Helianthus annuus 6	18.1744	18:10:28	2019-09-17	0.989105	1.02587	0.695423	1.06215	29.6917	10.5	4.35996	5.05538	0.515528
Denmark	Herbaceous	Helianthus annuus	Helianthus annuus 6	20.34	20:20:24	2019-09-17	0.985753	1.02239	0.63932	0.97646	35.1439	10.5	4.14457	4.78389	0.42351
Denmark	Deciduous	Alnus glutinosa	Alnus glutinosa 1	8.37583	08:22:33	2019-09-18	0.402177	0.979554	0.0641181	0.69894	84.0572	11.5	4.74551	4.80963	0.133809
Denmark	Deciduous	Alnus glutinosa	Alnus glutinosa 1	10.4703	10:28:13	2019-09-18	0.370794	0.903117	0.129067	1.40693	65.1918	11.5	5.00705	5.13612	0.136288
Denmark	Deciduous	Alnus glutinosa	Alnus glutinosa 1	17.7408	17:44:27	2019-09-18	0.44812	1.09145	0.118921	1.29634	73.4622	11.5	5.41214	5.53106	0.234043
Denmark	Deciduous	Alnus glutinosa	Alnus glutinosa 1	19.8589	19:51:32	2019-09-18	0.421195	1.02588	0.0548392	0.597792	86.9801	11.5	4.13317	4.18801	0.104624
Denmark	Deciduous	Alnus glutinosa	Alnus glutinosa 2	5.50639	05:30:23	2019-09-19	0.529888	1.01404	0.181784	0.798237	65.6938	10	2.18845	2.37023	0.0279257
Denmark	Deciduous	Alnus glutinosa	Alnus glutinosa 2	10.2106	10:12:38	2019-09-19	0.512482	0.980727	0.261493	1.14825	48.9752	10	4.24708	4.50857	0.215195
Denmark	Deciduous	Alnus glutinosa	Alnus glutinosa 2	15.0725	15:04:21	2019-09-19	0.496243	0.94965	0.305756	1.34261	38.3859	10	4.41895	4.7247	0.327348
Denmark	Deciduous	Alnus glutinosa	Alnus glutinosa 2	17.1592	17:09:33	2019-09-19	0.551903	1.05617	0.226487	0.994532	58.9625	10	4.33502	4.56151	0.161811
Denmark	Deciduous	Alnus glutinosa	Alnus glutinosa 2	19.1917	19:11:30	2019-09-19	0.522251	0.999421	0.163141	0.716373	68.7619	10	3.87562	4.03876	0.0934781
Denmark	Deciduous	Alnus glutinosa	Alnus glutinosa 3	6.62833	06:37:42	2019-09-19	0.571263	1.02523	0.154358	0.776721	72.9796	10	1.85066	2.00502	0.0517833
Denmark	Deciduous	Alnus glutinosa	Alnus glutinosa 3	9.15389	09:09:14	2019-09-19	0.542995	0.974499	0.226253	1.13849	58.3324	10	3.60765	3.8339	0.131144
Denmark	Deciduous	Alnus glutinosa	Alnus glutinosa 3	11.3231	11:19:23	2019-09-19	0.53954	0.968298	0.255702	1.28668	52.6075	10	4.36584	4.62154	0.160442
Denmark	Deciduous	Alnus glutinosa	Alnus glutinosa 3	13.9242	13:55:27	2019-09-19	0.570336	1.02357	0.297702	1.49802	47.8024	10	4.63067	4.92837	0.388612
Denmark	Deciduous	Alnus glutinosa	Alnus glutinosa 3	16.1189	16:07:08	2019-09-19	0.597871	1.07298	0.247219	1.24399	58.6501	10	4.46039	4.70761	0.260311
Denmark	Deciduous	Alnus glutinosa	Alnus glutinosa 3	18.2322	18:13:56	2019-09-19	0.505714	0.907591	0.179301	0.902235	64.5449	10	4.553	4.7323	0.170296
Denmark	Deciduous	Alnus glutinosa	Alnus glutinosa 3	20.495	20:29:42	2019-09-19	0.57271	1.02783	0.0305764	0.153859	94.6611	10	3.06281	3.09339	0.0686574
Denmark	Deciduous	Alnus glutinosa	Alnus glutinosa 4	5.47222	05:28:20	2019-09-22	0.464667	0.898569	0.16093	0.572127	65.3666	12	4.27007	4.431	0.136001
Denmark	Deciduous	Alnus glutinosa	Alnus glutinosa 4	7.73639	07:44:11	2019-09-22	0.53974	1.04374	0.199068	0.707715	63.1177	12	4.59032	4.78939	0.123744
Denmark	Deciduous	Alnus glutinosa	Alnus glutinosa 4	9.89611	09:53:46	2019-09-22	0.554779	1.07283	0.266861	0.948726	51.8978	12	5.02731	5.29417	0.178581
Denmark	Deciduous	Alnus glutinosa	Alnus glutinosa 4	15.3497	15:20:59	2019-09-22	0.508185	0.982723	0.380484	1.35267	25.1289	12	4.95831	5.3388	0.357676
Denmark	Deciduous	Alnus glutinosa	Alnus glutinosa 4	17.695	17:41:42	2019-09-22	0.518223	1.00214	0.399074	1.41876	22.9918	12	4.9416	5.34068	0.264843
Denmark	Deciduous	Alnus glutinosa	Alnus glutinosa 5	6.26028	06:15:37	2019-09-24	0.485321	0.990869	0.340104	0.994463	29.9219	13	5.09316	5.43326	0.248
Denmark	Deciduous	Alnus glutinosa	Alnus glutinosa 5	10.7144	10:42:52	2019-09-24	0.484768	0.98974	0.328276	0.95988	32.2817	13	5.79813	6.12641	0.347577
Denmark	Deciduous	Alnus glutinosa	Alnus glutinosa 5	13.2578	13:15:28	2019-09-24	0.50556	1.03219	0.375475	1.09789	25.7309	13	5.77314	6.14862	0.35805
Denmark	Deciduous	Alnus glutinosa	Alnus glutinosa 5	15.6864	15:41:11	2019-09-24	0.492211	1.00494	0.317186	0.927453	35.5588	13	5.68612	6.00331	0.294131
Denmark	Deciduous	Alnus glutinosa	Alnus glutinosa 5	21.17	21:10:12	2019-09-24	0.481106	0.982264	0.348945	1.02032	27.4703	13	3.68446	4.03341	0.0889136
Denmark	Deciduous	Alnus glutinosa	Alnus glutinosa 6	7.33611	07:20:10	2019-09-24	0.592629	1.10988	0.371586	1.06371	37.2987	13	5.05568	5.42727	0.215244
Denmark	Deciduous	Alnus glutinosa	Alnus glutinosa 6	9.55861	09:33:31	2019-09-24	0.534818	1.00161	0.396898	1.13617	25.7882	13	5.81463	6.21153	0.336302
Denmark	Deciduous	Alnus glutinosa	Alnus glutinosa 6	11.8578	11:51:28	2019-09-24	0.581068	1.08822	0.409525	1.17231	29.5221	13	5.82322	6.23275	0.427534
Denmark	Deciduous	Alnus glutinosa	Alnus glutinosa 6	14.4339	14:26:02	2019-09-24	0.506754	0.949049	0.41553	1.1895	18.0016	13	5.77179	6.18732	0.404421
Denmark	Deciduous	Alnus glutinosa	Alnus glutinosa 6	19.5414	19:32:29	2019-09-24	0.454531	0.851244	0.153115	0.43831	66.3135	13	3.63726	3.79038	0.0852036
Denmark	Deciduous	Alnus glutinosa	Alnus glutinosa 7	6.09222	06:05:32	2019-09-27	0.413358	0.922578	0.158576	0.68977	61.6371	15	3.99965	4.15822	0.0742725
Denmark	Deciduous	Alnus glutinosa	Alnus glutinosa 7	8.45417	08:27:15	2019-09-27	0.472053	1.05358	0.291472	1.26784	38.2544	15	5.08601	5.37749	0.118998
Denmark	Deciduous	Alnus glutinosa	Alnus glutinosa 7	18.7036	18:42:13	2019-09-27	0.415917	0.92829	0.222342	0.967138	46.5416	15	4.97606	5.1984	0.103993
Denmark	Deciduous	Alnus glutinosa	Alnus glutinosa 7	21.2489	21:14:56	2019-09-27	0.490857	1.09555	0.247199	1.07526	49.6394	15	2.67505	2.92225	0.0582312
Denmark	Deciduous	Alnus glutinosa	Alnus glutinosa 8	7.38528	07:23:07	2019-09-27	0.406961	0.815108	0.198708	0.818936	51.1728	15	3.94185	4.14056	0.0810269
Denmark	Deciduous	Alnus glutinosa	Alnus glutinosa 8	9.75889	09:45:32	2019-09-27	0.494596	0.990632	0.30683	1.26454	37.9634	15	5.4243	5.73113	0.00108176
Denmark	Deciduous	Alnus glutinosa	Alnus glutinosa 8	12.4581	12:27:29	2019-09-27	0.516538	1.03458	0.326245	1.34456	36.8401	15	5.87496	6.2012	0.319351
Denmark	Deciduous	Alnus glutinosa	Alnus glutinosa 8	17.6744	17:40:28	2019-09-27	0.527607	1.05675	0.242101	0.997774	54.1134	15	5.24529	5.48739	0.134908
Denmark	Deciduous	Alnus glutinosa	Alnus glutinosa 8	19.8194	19:49:10	2019-09-27	0.550664	1.10293	0.139322	0.57419	74.6992	15	3.49786	3.63719	0.0684256
Denmark	Deciduous	Alnus viridis	Alnus viridis 1	7.26667	07:16:00	2019-09-30	0.279573	0.910991	0.145486	1.03623	47.9612	10.5	6.29377	6.43926	0.300498
Denmark	Deciduous	Alnus viridis	Alnus viridis 1	9.75	09:45:00	2019-09-30	0.314323	1.02423	0.163841	1.16696	47.8749	10.5	6.7337	6.89754	0.350031
Denmark	Deciduous	Alnus viridis	Alnus viridis 1	14.9167	14:55:00	2019-09-30	0.298286	0.971967	0.156031	1.11133	47.6909	10.5	6.72743	6.88346	0.275984
Denmark	Deciduous	Alnus viridis	Alnus viridis 1	17.25	17:15:00	2019-09-30	0.335373	1.09282	0.0962404	0.685474	71.3035	10.5	6.50259	6.59883	0.270369
Denmark	Deciduous	Alnus viridis	Alnus viridis 2	8.51667	08:31:00	2019-09-30	0.307986	0.975099	0.102605	0.996037	66.6851	10.5	6.32545	6.42805	0.295081
Denmark	Deciduous	Alnus viridis	Alnus viridis 2	10.8333	10:50:00	2019-09-30	0.306584	0.970662	0.112239	1.08955	63.3906	10.5	6.52777	6.64001	0.331424
Denmark	Deciduous	Alnus viridis	Alnus viridis 2	16.15	16:09:00	2019-09-30	0.277944	0.879984	0.0996844	0.967684	64.135	10.5	6.25746	6.35715	0.179748
Denmark	Deciduous	Alnus viridis	Alnus viridis 2	18.6167	18:37:00	2019-09-30	0.338372	1.0713	0.10141	0.984432	70.0301	10.5	5.93074	6.03215	0.16757
Denmark	Deciduous	Alnus viridis	Alnus viridis 2	21.0833	21:05:00	2019-09-30	0.348368	1.10295	0.0991291	0.962293	71.5447	10.5	5.62431	5.72344	0.172639
Denmark	Deciduous	Alnus viridis	Alnus viridis 3	5.49444	05:29:40	2019-10-02	0.290272	1.00239	0.0900735	0.851821	68.9692	8.5	5.78582	5.8759	0.197376
Denmark	Deciduous	Alnus viridis	Alnus viridis 3	7.84639	07:50:47	2019-10-02	0.302625	1.04505	0.108808	1.02899	64.0454	8.5	5.56997	5.67878	0.196288
Denmark	Deciduous	Alnus viridis	Alnus viridis 3	10.0839	10:05:02	2019-10-02	0.269545	0.930816	0.0994824	0.9408	63.0925	8.5	6.30927	6.40875	0.23937
Denmark	Deciduous	Alnus viridis	Alnus viridis 3	12.1544	12:09:16	2019-10-02	0.252846	0.873148	0.126225	1.1937	50.0784	8.5	6.27149	6.39772	0.254221
Denmark	Deciduous	Alnus viridis	Alnus viridis 3	14.7292	14:43:45	2019-10-02	0.324864	1.12185	0.129222	1.22205	60.2227	8.5	6.10044	6.22966	0.24406
Denmark	Deciduous	Alnus viridis	Alnus viridis 3	16.7825	16:46:57	2019-10-02	0.307639	1.06237	0.0982345	0.928999	68.0683	8.5	6.10643	6.20466	0.235238
Denmark	Deciduous	Alnus viridis	Alnus viridis 3	19.4519	19:27:07	2019-10-02	0.279265	0.964381	0.0881511	0.833641	68.4346	8.5	5.27802	5.36617	0.185322
Denmark	Deciduous	Alnus viridis	Alnus viridis 4	6.31444	06:18:52	2019-10-03	0.266317	0.99053	0.052892	0.748151	80.1395	8.5	5.51542	5.56831	0.213117
Denmark	Deciduous	Alnus viridis	Alnus viridis 4	11.1267	11:07:36	2019-10-03	0.206976	0.769817	0.0651977	0.922213	68.4998	8.5	6.31267	6.37786	0.265107
Denmark	Deciduous	Alnus viridis	Alnus viridis 4	13.6828	13:40:58	2019-10-03	0.294408	1.09501	0.0797015	1.12737	72.9282	8.5	6.2262	6.3059	0.308335
Denmark	Deciduous	Alnus viridis	Alnus viridis 4	16.0286	16:01:43	2019-10-03	0.27986	1.0409	0.0859585	1.21587	69.2852	8.5	6.23047	6.31643	0.266185
Denmark	Deciduous	Alnus viridis	Alnus viridis 4	18.3514	18:21:05	2019-10-03	0.296756	1.10374	0.0697353	0.986397	76.5008	8.5	6.11347	6.1832	0.233371
Denmark	Deciduous	Alnus viridis	Alnus viridis 5	7.59306	07:35:35	2019-10-03	0.285569	1.0674	0.0662188	0.807462	76.8116	8.5	5.74792	5.81414	0.321469
Denmark	Deciduous	Alnus viridis	Alnus viridis 5	9.96806	09:58:05	2019-10-03	0.274494	1.02601	0.10662	1.3001	61.1577	8.5	6.43588	6.5425	0.324895
Denmark	Deciduous	Alnus viridis	Alnus viridis 5	12.4147	12:24:53	2019-10-03	0.261499	0.977436	0.0871896	1.06318	66.6577	8.5	6.56123	6.64842	0.353431
Denmark	Deciduous	Alnus viridis	Alnus viridis 5	14.9336	14:56:01	2019-10-03	0.259595	0.970321	0.0839101	1.02319	67.6765	8.5	6.51458	6.59849	0.250702
Denmark	Deciduous	Alnus viridis	Alnus viridis 5	17.2919	17:17:31	2019-10-03	0.256521	0.958829	0.0661049	0.806072	74.2302	8.5	6.35943	6.42553	0.227383
Denmark	Deciduous	Malus sylvestris	Malus sylvestris 1	7.10694	07:06:25	2019-10-07	0.177325	1.01611	0.0429681	0.756835	75.7687	4.5	4.21023	4.2532	0.262183
Denmark	Deciduous	Malus sylvestris	Malus sylvestris 1	9.73	09:43:48	2019-10-07	0.176143	1.00933	0.0738561	1.30089	58.0703	4.5	4.76375	4.83761	0.305544
Denmark	Deciduous	Malus sylvestris	Malus sylvestris 1	12.0425	12:02:33	2019-10-07	0.154855	0.887348	0.0606775	1.06877	60.8166	4.5	4.64088	4.70156	0.370927
Denmark	Deciduous	Malus sylvestris	Malus sylvestris 1	14.2222	14:13:20	2019-10-07	0.177145	1.01507	0.0384096	0.676542	78.3174	4.5	4.53214	4.57055	0.352479
Denmark	Deciduous	Malus sylvestris	Malus sylvestris 1	19.5333	19:32:00	2019-10-07	0.187105	1.07215	0.0679558	1.19697	63.6804	4.5	4.63441	4.70236	0.0249112
Denmark	Deciduous	Malus sylvestris	Malus sylvestris 2	8.49472	08:29:41	2019-10-07	0.165623	1.07549	0.0361101	1.42996	78.1974	4.5	4.68108	4.71719	0.225202
Denmark	Deciduous	Malus sylvestris	Malus sylvestris 2	10.8931	10:53:35	2019-10-07	0.128253	0.832823	0.0271096	1.07354	78.8624	4.5	4.90131	4.92842	0.275824
Denmark	Deciduous	Malus sylvestris	Malus sylvestris 2	13.0761	13:04:34	2019-10-07	0.143572	0.932298	0.0330002	1.30681	77.0148	4.5	5.03861	5.07161	0.29589
Denmark	Deciduous	Malus sylvestris	Malus sylvestris 2	15.4275	15:25:39	2019-10-07	0.138895	0.901932	0.0193925	0.767943	86.038	4.5	4.83718	4.85658	0.266213
Denmark	Deciduous	Malus sylvestris	Malus sylvestris 2	18.1094	18:06:34	2019-10-07	0.16503	1.07164	0.0162222	0.642399	90.1702	4.5	4.54697	4.56319	0.261597
Denmark	Deciduous	Malus sylvestris	Malus sylvestris 2	20.8839	20:53:02	2019-10-07	0.182612	1.18581	0.0196806	0.779351	89.2227	4.5	4.49036	4.51004	0.239625
Denmark	Deciduous	Malus sylvestris	Malus sylvestris 3	7.46417	07:27:51	2019-10-08	0.312251	0.967039	0.185538	1.01187	40.5806	10	5.26422	5.44976	0.42841
Denmark	Deciduous	Malus sylvestris	Malus sylvestris 3	10.3386	10:20:19	2019-10-08	0.320813	0.993555	0.182521	0.995413	43.1068	10	5.65256	5.83508	0.34992
Denmark	Deciduous	Malus sylvestris	Malus sylvestris 3	12.9283	12:55:42	2019-10-08	0.313793	0.971813	0.178788	0.975056	43.0234	10	5.84203	6.02081	0.352052
Denmark	Deciduous	Malus sylvestris	Malus sylvestris 3	15.6125	15:36:45	2019-10-08	0.317811	0.984257	0.193605	1.05586	39.0818	10	5.71594	5.90954	0.342433
Denmark	Deciduous	Malus sylvestris	Malus sylvestris 3	18.0764	18:04:35	2019-10-08	0.349803	1.08334	0.176358	0.961802	49.5837	10	5.68099	5.85734	0.29669
Denmark	Deciduous	Malus sylvestris	Malus sylvestris 4	9.13917	09:08:21	2019-10-08	0.131675	0.901645	0.043015	0.792344	67.3325	10	4.56454	4.60756	0.176564
Denmark	Deciduous	Malus sylvestris	Malus sylvestris 4	14.2736	14:16:25	2019-10-08	0.141538	0.969178	0.0682667	1.25749	51.7678	10	4.63671	4.70498	0.197506
Denmark	Deciduous	Malus sylvestris	Malus sylvestris 4	16.9414	16:56:29	2019-10-08	0.178224	1.22038	0.0469441	0.864719	73.66	10	4.57059	4.61753	0.16728
Denmark	Deciduous	Malus sylvestris	Malus sylvestris 4	19.5583	19:33:30	2019-10-08	0.132719	0.908793	0.0589273	1.08545	55.6	10	4.68031	4.73923	0.113443
Denmark	Deciduous	Cornus sanguinea	Cornus sanguinea 1	9.65778	09:39:28	2019-10-10	0.418486	1.16956	0.186164	1.49	55.5149	10.5	5.22855	5.41472	0.442385
Denmark	Deciduous	Cornus sanguinea	Cornus sanguinea 1	11.8953	11:53:43	2019-10-10	0.335887	0.938714	0.149781	1.1988	55.4074	10.5	4.66176	4.81154	0.144231
Denmark	Deciduous	Cornus sanguinea	Cornus sanguinea 1	14.3769	14:22:37	2019-10-10	0.319976	0.894248	0.12918	1.03391	59.6284	10.5	4.98198	5.11116	0.139477
Denmark	Deciduous	Cornus sanguinea	Cornus sanguinea 1	16.6475	16:38:51	2019-10-10	0.343257	0.959312	0.0973618	0.779253	71.6359	10.5	4.87887	4.97623	0.110762
Denmark	Deciduous	Cornus sanguinea	Cornus sanguinea 1	19.3028	19:18:10	2019-10-10	0.371474	1.03817	0.0622269	0.498044	83.2486	10.5	3.86791	3.93013	0.108122
Denmark	Deciduous	Cornus sanguinea	Cornus sanguinea 2	8.43972	08:26:23	2019-10-10	0.481153	1.13704	0.209582	1.16471	56.4416	10.5	5.18931	5.39889	0.352262
Denmark	Deciduous	Cornus sanguinea	Cornus sanguinea 2	10.6936	10:41:37	2019-10-10	0.430454	1.01723	0.198806	1.10482	53.815	10.5	5.16844	5.36725	0.282807
Denmark	Deciduous	Cornus sanguinea	Cornus sanguinea 2	13.1106	13:06:38	2019-10-10	0.384021	0.907498	0.157228	0.87376	59.0574	10.5	5.18367	5.3409	0.202971
Denmark	Deciduous	Cornus sanguinea	Cornus sanguinea 2	15.4953	15:29:43	2019-10-10	0.382646	0.90425	0.173419	0.963739	54.679	10.5	5.22356	5.39698	0.178702
Denmark	Deciduous	Cornus sanguinea	Cornus sanguinea 2	17.8744	17:52:28	2019-10-10	0.39833	0.941314	0.155223	0.86262	61.0315	10.5	4.80016	4.95539	0.183073
Denmark	Deciduous	Cornus sanguinea	Cornus sanguinea 2	20.4889	20:29:20	2019-10-10	0.46238	1.09267	0.185406	1.03035	59.9019	10.5	4.33394	4.51934	0.185842
Denmark	Deciduous	Cornus sanguinea	Cornus sanguinea 3	7.31861	07:19:07	2019-10-11	0.541182	1.11566	0.418443	1.28698	22.6799	12.5	4.46947	4.88792	0.457858
Denmark	Deciduous	Cornus sanguinea	Cornus sanguinea 3	10.3097	10:18:35	2019-10-11	0.489769	1.00967	0.31998	0.984141	34.6672	12.5	4.59227	4.91225	0.301573
Denmark	Deciduous	Cornus sanguinea	Cornus sanguinea 3	15.4547	15:27:17	2019-10-11	0.483803	0.997371	0.331439	1.01938	31.4931	12.5	4.69743	5.02887	0.381866
Denmark	Deciduous	Cornus sanguinea	Cornus sanguinea 3	18.3008	18:18:03	2019-10-11	0.46043	0.949186	0.26757	0.822948	41.8869	12.5	4.40363	4.6712	0.212796
Denmark	Deciduous	Cornus sanguinea	Cornus sanguinea 3	21.3231	21:19:23	2019-10-11	0.450209	0.928115	0.28825	0.886551	35.9742	12.5	4.05984	4.34809	0.173554
Denmark	Deciduous	Cornus sanguinea	Cornus sanguinea 4	8.8875	08:53:15	2019-10-11	0.478626	1.03816	0.344493	1.2016	28.0246	12.5	5.77635	6.12085	0.68163
Denmark	Deciduous	Cornus sanguinea	Cornus sanguinea 4	11.6133	11:36:48	2019-10-11	0.428275	0.928946	0.282567	0.985597	34.0221	12.5	5.73564	6.0182	0.270203
Denmark	Deciduous	Cornus sanguinea	Cornus sanguinea 4	14.0444	14:02:40	2019-10-11	0.469611	1.01861	0.281765	0.982801	40.0005	12.5	5.67182	5.95359	0.472933
Denmark	Deciduous	Cornus sanguinea	Cornus sanguinea 4	19.8181	19:49:05	2019-10-11	0.467621	1.01429	0.237959	0.830004	49.1129	12.5	4.85437	5.09233	0.213686
Denmark	Deciduous	Cornus sanguinea	Cornus sanguinea 5	7.73694	07:44:13	2019-10-12	0.378541	1.06337	0.23	1.24086	39.2404	11.5	5.47098	5.70098	0.346134
Denmark	Deciduous	Cornus sanguinea	Cornus sanguinea 5	10.0347	10:02:05	2019-10-12	0.379513	1.0661	0.225498	1.21657	40.5823	11.5	5.53077	5.75627	0.263854
Denmark	Deciduous	Cornus sanguinea	Cornus sanguinea 5	12.3925	12:23:33	2019-10-12	0.302708	0.850346	0.181035	0.976686	40.1949	11.5	5.53922	5.72026	0.234161
Denmark	Deciduous	Cornus sanguinea	Cornus sanguinea 5	14.9656	14:57:56	2019-10-12	0.335686	0.942985	0.154437	0.833192	53.9935	11.5	5.56796	5.7224	0.32244
Denmark	Deciduous	Cornus sanguinea	Cornus sanguinea 5	17.4533	17:27:12	2019-10-12	0.362222	1.01753	0.183158	0.988144	49.4348	11.5	5.45156	5.63472	0.227855
Denmark	Deciduous	Cornus sanguinea	Cornus sanguinea 5	19.8447	19:50:41	2019-10-12	0.377222	1.05967	0.138008	0.744556	63.4146	11.5	4.96107	5.09907	0.191059
Denmark	Deciduous	Cornus sanguinea	Cornus sanguinea 6	8.82806	08:49:41	2019-10-12	0.463713	1.13058	0.134828	1.34039	70.9243	11.5	5.58968	5.7245	0.289619
Denmark	Deciduous	Cornus sanguinea	Cornus sanguinea 6	13.7086	13:42:31	2019-10-12	0.38695	0.94342	0.121208	1.20499	68.676	11.5	5.57321	5.69442	0.193897
Denmark	Deciduous	Cornus sanguinea	Cornus sanguinea 6	18.6189	18:37:08	2019-10-12	0.380691	0.92816	0.0926283	0.920863	75.6684	11.5	5.06333	5.15596	0.129958
Denmark	Deciduous	Cornus sanguinea	Cornus sanguinea 6	21.0944	21:05:40	2019-10-12	0.409272	0.997844	0.0536899	0.533757	86.8816	11.5	4.67471	4.7284	0.112569
Denmark	Deciduous	Salix cinerea	Salix cinerea 1	4.89306	04:53:35	07/30/2021	0.957531	0.956393	0.613237	0.864124	35.9564	19	3.80829	4.42153	0.0599665
Denmark	Deciduous	Salix cinerea	Salix cinerea 1	7.335	07:20:06	07/30/2021	1.10639	1.10508	0.840644	1.18457	24.0194	19	4.63733	5.47797	0.123404
Denmark	Deciduous	Salix cinerea	Salix cinerea 1	8.92278	08:55:22	07/30/2021	1.22949	1.22803	0.899522	1.26753	26.8379	19	4.73421	5.63373	0.244687
Denmark	Deciduous	Salix cinerea	Salix cinerea 1	10.5236	10:31:25	07/30/2021	1.12616	1.12482	0.943132	1.32899	16.252	19	4.78643	5.72956	0.239344
Denmark	Deciduous	Salix cinerea	Salix cinerea 1	12.0972	12:05:50	07/30/2021	1.02399	1.02277	0.822435	1.15891	19.6831	19	4.88573	5.70817	0.232268
Denmark	Deciduous	Salix cinerea	Salix cinerea 1	13.7969	13:47:49	07/30/2021	1.04944	1.04819	0.895702	1.26215	14.6493	19	4.79012	5.68583	0.245237
Denmark	Deciduous	Salix cinerea	Salix cinerea 1	15.4825	15:28:57	07/30/2021	0.943433	0.942312	0.710218	1.00078	24.7199	19	4.79644	5.50666	0.215399
Denmark	Deciduous	Salix cinerea	Salix cinerea 1	17.125	17:07:30	07/30/2021	0.89089	0.889831	0.639438	0.901044	28.2249	19	4.70259	5.34203	0.175819
Denmark	Deciduous	Salix cinerea	Salix cinerea 1	18.6844	18:41:04	07/30/2021	0.894164	0.893101	0.581262	0.819067	34.9939	19	4.26766	4.84892	0.0798398
Denmark	Deciduous	Salix cinerea	Salix cinerea 1	20.2181	20:13:05	07/30/2021	0.887868	0.886813	0.457141	0.644167	48.5124	19	3.49255	3.94969	0.0485474
Denmark	Deciduous	Salix cinerea	Salix cinerea 1	21.7611	21:45:40	07/30/2021	0.903737	0.902663	0.403563	0.568669	55.3451	19	2.33955	2.74312	0.0322044
Denmark	Deciduous	Salix cinerea	Salix cinerea 2	5.94167	05:56:30	07/30/2021	0.813644	0.853226	0.551207	0.878434	32.2545	19	4.4128	4.964	0.076023
Denmark	Deciduous	Salix cinerea	Salix cinerea 2	8.06472	08:03:53	07/30/2021	0.92275	0.96764	0.619222	0.986827	32.8938	19	4.28818	4.9074	0.101066
Denmark	Deciduous	Salix cinerea	Salix cinerea 2	9.74556	09:44:44	07/30/2021	0.995828	1.04427	0.640823	1.02125	35.6493	19	4.77456	5.41538	0.150929
Denmark	Deciduous	Salix cinerea	Salix cinerea 2	11.34	11:20:24	07/30/2021	1.05488	1.1062	0.628684	1.00191	40.4025	19	4.81601	5.4447	0.164839
Denmark	Deciduous	Salix cinerea	Salix cinerea 2	12.935	12:56:06	07/30/2021	0.98024	1.02793	0.625611	0.997009	36.1778	19	4.1155	4.74111	0.144697
Denmark	Deciduous	Salix cinerea	Salix cinerea 2	14.7233	14:43:24	07/30/2021	0.996909	1.04541	0.696191	1.10949	30.165	19	4.08639	4.78258	0.298197
Denmark	Deciduous	Salix cinerea	Salix cinerea 2	16.2803	16:16:49	07/30/2021	1.00914	1.05823	0.790774	1.26022	21.6386	19	4.43587	5.22664	0.217869
Denmark	Deciduous	Salix cinerea	Salix cinerea 2	17.8817	17:52:54	07/30/2021	0.952074	0.99839	0.601143	0.958015	36.8596	19	4.27331	4.87445	0.127007
Denmark	Deciduous	Salix cinerea	Salix cinerea 2	19.4447	19:26:41	07/30/2021	0.923375	0.968295	0.560184	0.89274	39.333	19	3.94887	4.50906	0.0761106
Denmark	Deciduous	Salix cinerea	Salix cinerea 2	21.0144	21:00:52	07/30/2021	0.887248	0.93041	0.561043	0.89411	36.7659	19	3.38778	3.94883	0.0514724
Denmark	Deciduous	Salix cinerea	Salix cinerea 3	6.81806	06:49:05	08/19/2021	0.680615	0.939998	0.329987	0.969857	51.5164	18	5.13966	5.46964	0.157674
Denmark	Deciduous	Salix cinerea	Salix cinerea 3	8.36194	08:21:43	08/19/2021	0.738433	1.01985	0.338895	0.996039	54.1062	18	5.18055	5.51944	0.204971
Denmark	Deciduous	Salix cinerea	Salix cinerea 3	10.495	10:29:42	08/19/2021	0.721677	0.996709	0.32568	0.9572	54.8718	18	4.43228	4.75796	0.176705
Denmark	Deciduous	Salix cinerea	Salix cinerea 3	11.9814	11:58:53	08/19/2021	0.721582	0.996578	0.372299	1.09422	48.4052	18	4.55566	4.92796	0.190344
Denmark	Deciduous	Salix cinerea	Salix cinerea 3	13.4678	13:28:04	08/19/2021	0.712294	0.98375	0.363516	1.0684	48.9655	18	4.3519	4.71541	0.216636
Denmark	Deciduous	Salix cinerea	Salix cinerea 3	15.1347	15:08:05	08/19/2021	0.75415	1.04156	0.372562	1.09499	50.5984	18	4.36546	4.73802	0.192002
Denmark	Deciduous	Salix cinerea	Salix cinerea 3	16.6044	16:36:16	08/19/2021	0.748864	1.03426	0.349826	1.02817	53.2857	18	4.06285	4.41267	0.160487
Denmark	Deciduous	Salix cinerea	Salix cinerea 3	18.1139	18:06:50	08/19/2021	0.720805	0.995505	0.315599	0.927571	56.2157	18	3.86264	4.17824	0.089455
Denmark	Deciduous	Salix cinerea	Salix cinerea 3	19.7661	19:45:58	08/19/2021	0.718118	0.991794	0.293818	0.863554	59.0851	18	3.09132	3.38513	0.0517643
Denmark	Deciduous	Salix cinerea	Salix cinerea 4	7.64889	07:38:56	08/19/2021	0.608891	0.966744	0.110972	0.627612	81.7747	18	3.14308	3.25405	0.132015
Denmark	Deciduous	Salix cinerea	Salix cinerea 4	9.605	09:36:18	08/19/2021	0.651353	1.03416	0.186195	1.05304	71.4141	18	3.97406	4.16026	0.181959
Denmark	Deciduous	Salix cinerea	Salix cinerea 4	12.7064	12:42:23	08/19/2021	0.667039	1.05907	0.187599	1.06098	71.8759	18	3.5388	3.7264	0.164902
Denmark	Deciduous	Salix cinerea	Salix cinerea 4	14.3217	14:19:18	08/19/2021	0.633571	1.00593	0.177615	1.00452	71.966	18	3.18174	3.35935	0.141512
Denmark	Deciduous	Salix cinerea	Salix cinerea 4	15.8639	15:51:50	08/19/2021	0.673627	1.06953	0.193621	1.09504	71.257	18	3.23186	3.42548	0.128279
Denmark	Deciduous	Salix cinerea	Salix cinerea 4	17.3578	17:21:28	08/19/2021	0.618718	0.982347	0.229444	1.29764	62.9162	18	2.99115	3.2206	0.0932162
Denmark	Deciduous	Salix cinerea	Salix cinerea 4	18.89	18:53:24	08/19/2021	0.586051	0.930482	0.191418	1.08258	67.3377	18	2.42007	2.61149	0.0527952
Denmark	Deciduous	Salix cinerea	Salix cinerea 4	20.4986	20:29:55	08/19/2021	0.599442	0.951743	0.13767	0.778603	77.0336	18	1.77116	1.90883	0.0354914
Denmark	Deciduous	Fraxinus excelsior	Fraxinus excelsior 1	6.52972	06:31:47	08/24/2021	1.06834	1.05911	0.811149	1.01407	24.0742	21	4.44509	5.25624	0.131964
Denmark	Deciduous	Fraxinus excelsior	Fraxinus excelsior 1	8.3125	08:18:45	08/24/2021	1.06185	1.05267	0.834403	1.04315	21.4198	21	4.35613	5.19053	0.147173
Denmark	Deciduous	Fraxinus excelsior	Fraxinus excelsior 1	9.74778	09:44:52	08/24/2021	0.990439	0.981876	0.866813	1.08366	12.4819	21	4.37594	5.24275	0.195243
Denmark	Deciduous	Fraxinus excelsior	Fraxinus excelsior 1	11.1778	11:10:40	08/24/2021	0.982955	0.974457	0.838463	1.04822	14.6998	21	4.53966	5.37812	0.161474
Denmark	Deciduous	Fraxinus excelsior	Fraxinus excelsior 1	12.6806	12:40:50	08/24/2021	0.94345	0.935293	0.762998	0.953877	19.1269	21	4.53298	5.29597	0.182097
Denmark	Deciduous	Fraxinus excelsior	Fraxinus excelsior 1	14.1639	14:09:50	08/24/2021	1.0053	0.996608	0.819584	1.02462	18.4737	21	4.56166	5.38125	0.12363
Denmark	Deciduous	Fraxinus excelsior	Fraxinus excelsior 1	15.61	15:36:36	08/24/2021	0.954898	0.946642	0.863294	1.07926	9.59305	21	4.53132	5.39461	0.121201
Denmark	Deciduous	Fraxinus excelsior	Fraxinus excelsior 1	17.1111	17:06:40	08/24/2021	0.986967	0.978433	0.761411	0.951893	22.8534	21	4.33829	5.0997	0.0785955
Denmark	Deciduous	Fraxinus excelsior	Fraxinus excelsior 1	18.6569	18:39:25	08/24/2021	1.02499	1.01612	0.793598	0.992133	22.5747	21	4.05065	4.84425	0.0648848
Denmark	Deciduous	Fraxinus excelsior	Fraxinus excelsior 1	20.1314	20:07:53	08/24/2021	1.06803	1.05879	0.647199	0.809109	39.4023	21	3.54121	4.18841	0.0610603
Denmark	Deciduous	Fraxinus excelsior	Fraxinus excelsior 2	7.30667	07:18:24	08/24/2021	0.964416	1.0697	0.720124	1.10772	25.3305	21	4.44283	5.16295	0.147562
Denmark	Deciduous	Fraxinus excelsior	Fraxinus excelsior 2	9.02361	09:01:25	08/24/2021	0.939957	1.04257	0.780839	1.20111	16.9282	21	4.3209	5.10174	0.187164
Denmark	Deciduous	Fraxinus excelsior	Fraxinus excelsior 2	10.4647	10:27:53	08/24/2021	0.871451	0.966584	0.629311	0.968024	27.7859	21	4.37926	5.00857	0.18306
Denmark	Deciduous	Fraxinus excelsior	Fraxinus excelsior 2	11.9536	11:57:13	08/24/2021	0.893	0.990485	0.711147	1.09391	20.3642	21	4.44353	5.15468	0.210609
Denmark	Deciduous	Fraxinus excelsior	Fraxinus excelsior 2	13.4233	13:25:24	08/24/2021	0.836133	0.927411	0.633527	0.974509	24.2314	21	4.31354	4.94707	0.179736
Denmark	Deciduous	Fraxinus excelsior	Fraxinus excelsior 2	14.8908	14:53:27	08/24/2021	0.812275	0.900948	0.669903	1.03046	17.5276	21	4.34948	5.01939	0.173287
Denmark	Deciduous	Fraxinus excelsior	Fraxinus excelsior 2	16.3569	16:21:25	08/24/2021	0.888946	0.985989	0.606353	0.93271	31.7897	21	3.69705	4.30341	0.121148
Denmark	Deciduous	Fraxinus excelsior	Fraxinus excelsior 2	17.8878	17:53:16	08/24/2021	0.94773	1.05119	0.599242	0.921772	36.7707	21	3.64293	4.24217	0.0565059
Denmark	Deciduous	Fraxinus excelsior	Fraxinus excelsior 2	19.3742	19:22:27	08/24/2021	0.960298	1.06513	0.500438	0.769788	47.8873	21	3.4265	3.92694	0.0530475
Denmark	Deciduous	Fraxinus excelsior	Fraxinus excelsior 3	6.46	06:27:36	08/30/2021	0.653659	0.985742	0.3953	0.860626	39.5251	20	4.80341	5.19871	0.127463
Denmark	Deciduous	Fraxinus excelsior	Fraxinus excelsior 3	8.03111	08:01:52	08/30/2021	0.650677	0.981244	0.468194	1.01933	28.0451	20	4.99041	5.4586	0.151555
Denmark	Deciduous	Fraxinus excelsior	Fraxinus excelsior 3	9.65056	09:39:02	08/30/2021	0.6426	0.969064	0.53022	1.15437	17.4884	20	4.82931	5.35953	0.200843
Denmark	Deciduous	Fraxinus excelsior	Fraxinus excelsior 3	11.1806	11:10:50	08/30/2021	0.669879	1.0102	0.481909	1.04919	28.0603	20	4.83726	5.31916	0.208451
Denmark	Deciduous	Fraxinus excelsior	Fraxinus excelsior 3	12.7764	12:46:35	08/30/2021	0.661809	0.998032	0.491905	1.07095	25.6727	20	4.78344	5.27535	0.214942
Denmark	Deciduous	Fraxinus excelsior	Fraxinus excelsior 3	14.4408	14:26:27	08/30/2021	0.688232	1.03788	0.459175	0.999692	33.2819	20	4.89047	5.34965	0.206091
Denmark	Deciduous	Fraxinus excelsior	Fraxinus excelsior 3	16.0464	16:02:47	08/30/2021	0.643844	0.97094	0.434872	0.946782	32.4569	20	4.74935	5.18422	0.116803
Denmark	Deciduous	Fraxinus excelsior	Fraxinus excelsior 3	17.5497	17:32:59	08/30/2021	0.677647	1.02192	0.436765	0.950902	35.5468	20	4.80164	5.23841	0.114841
Denmark	Deciduous	Fraxinus excelsior	Fraxinus excelsior 3	19.0628	19:03:46	08/30/2021	0.679679	1.02498	0.435508	0.948165	35.9245	20	4.62574	5.06125	0.103804
Denmark	Deciduous	Fraxinus excelsior	Fraxinus excelsior 4	7.22417	07:13:27	08/30/2021	0.602659	0.991283	0.425505	1.09269	29.3954	20	4.83126	5.25677	0.121309
Denmark	Deciduous	Fraxinus excelsior	Fraxinus excelsior 4	8.76611	08:45:58	08/30/2021	0.647066	1.06433	0.418396	1.07444	35.3395	20	4.56028	4.97868	0.129639
Denmark	Deciduous	Fraxinus excelsior	Fraxinus excelsior 4	10.4464	10:26:47	08/30/2021	0.648783	1.06715	0.4892	1.25626	24.5973	20	4.88815	5.37735	0.183974
Denmark	Deciduous	Fraxinus excelsior	Fraxinus excelsior 4	12.0247	12:01:29	08/30/2021	0.617971	1.01647	0.467292	1.2	24.3829	20	4.76761	5.23491	0.193333
Denmark	Deciduous	Fraxinus excelsior	Fraxinus excelsior 4	13.695	13:41:42	08/30/2021	0.601938	0.990098	0.452692	1.16251	24.7943	20	5.06669	5.51939	0.192794
Denmark	Deciduous	Fraxinus excelsior	Fraxinus excelsior 4	15.2244	15:13:28	08/30/2021	0.574464	0.944907	0.383407	0.984586	33.2583	20	4.36038	4.74379	0.171693
Denmark	Deciduous	Fraxinus excelsior	Fraxinus excelsior 4	16.765	16:45:54	08/30/2021	0.58574	0.963454	0.316199	0.811997	46.0171	20	4.34956	4.66576	0.0896344
Denmark	Deciduous	Fraxinus excelsior	Fraxinus excelsior 4	18.3481	18:20:53	08/30/2021	0.588512	0.968014	0.299739	0.769728	49.0683	20	4.19128	4.49102	0.074621
Denmark	Deciduous	Fraxinus excelsior	Fraxinus excelsior 4	19.8072	19:48:26	08/30/2021	0.604492	0.994298	0.252254	0.647787	58.27	20	4.24084	4.4931	0.0660316
