# Supplementary material for: Consistent diurnal pattern of leaf respiration in the light among contrasting species and climates
Source: New Phytol. 2022 Jul 12;236(1):71–85. doi: 10.1111/nph.18330 (PMC9544685; doi:10.1111/nph.18330)
Supplement: Supplementary file 3 — Notes S2 R code to calculate temporal patterns of R L,T while accounting for temporal variations in R L,To. Table S1 Measured species in Denmark and Australia with individuals from three different plant functional types (PFTs) (deciduous, herbaceous and evergreen). Table S2 Total diurnal variation (%) of generalized additive models fitted to RL,To/RL,To¯, RD,To/RD,To¯ and % light inhibition of R D,To measurements in Fig. 1 that are driven by factors other than the measured temperature. Table S3 Model comparison between generalized additive models fitted across all RL,To/RL,To¯, RD,To/RD,To¯ or the light inhibition of R D,To measurements from Australia and Denmark (across climates) with time as the predictor variable (model 1) and a model where climate (across climates) or PFT (across PFTs) was added as a covariate (model 2) or an interaction term (model 3). Table S4 Mean and variation in the data points of the five light inhibitions of R D,To in Fig. 1(e,f). Please note: Wiley Blackwell are not responsible for the content or functionality of any Supporting Information supplied by the authors. Any queries (other than missing material) should be directed to the New Phytologist Central Office. [file NPH-236-71-s002.Rmd]

#################################################################################
########                Generalizd additive model (GAM)                  ########
#################################################################################
### This code loads the needed packages to run the script ###
```{r}
library(openxlsx)
library(mgcv)
library(readxl)
library(ggplot2)
library(tidyverse)
```

### This code loads the dataset from which the predictions should be based on. The default is to load the data from Australia. Changing "Australia" to "Denmark" enables the data from Denmark to be loaded and thereby making predictions based on those meaasurements instead.###
```{r}
data <- read_xlsx(path = "Dataset S1.xlsx", col_names = TRUE, sheet = 2)

dataset_AU_or_DK <- subset(data, Country%in% c("Australia"))
```

### This code fits a GAM model to the standardized RL measurements ###
```{r}

dataset_AU_or_DK <- dataset_AU_or_DK %>% select(Time, RL_standardized, Leaf)


dataset_AU_or_DK$RL_standardized <- dataset_AU_or_DK$RL_standardized
dataset_AU_or_DK$time <- dataset_AU_or_DK$Time
dataset_AU_or_DK <- na.omit(dataset_AU_or_DK)

AU_or_DK_model <- gamm(RL_standardized ~ s(time, k = 20),                                      
           family = gaussian,            
           data = dataset_AU_or_DK, method = "REML",
           correlation = corCAR1(form =~time|Leaf))

newd <- with(dataset_AU_or_DK, data.frame(time = data$Example_time))
newd <- na.omit(newd)

pred <- predict(AU_or_DK_model$gam, newd, se.fit = TRUE)
se.fit <- pred$se.fit

```

### This code calculates the simultaneous confidence bands of the GAM fitted to the standardized RL measurements accoding to Simpson GL. 2018. Modelling palaeoecological time series using generalised additive models. Frontiers in ecology and evolution 6: 149. https://doi.org/10.3389/fevo.2018.00149 ###
```{r}
rmvnfun <- function(n, mu, sig) { 
    L <- mroot(sig)
    m <- ncol(L)
    t(mu + L %*% matrix(rnorm(m*n), m, n))
}
###
Vbb <- vcov(AU_or_DK_model$gam)
set.seed(2000)
N <- 20000
###
BUdifference <- rmvnfun(N, mu = rep(0, nrow(Vbb)), sig = Vbb)
###
Cgg <- predict(AU_or_DK_model$gam, newd, type = "lpmatrix")
simDevi <- Cgg %*% t(BUdifference)
###
absDevi <- abs(sweep(simDevi, 1, se.fit, FUN = "/"))
masdi <- apply(absDevi, 2L, max)
critical <- quantile(masdi, prob = 0.95, type = 8)
###
pred1 <- transform(cbind(data.frame(pred), newd),
                  uprS = fit + (critical * se.fit),
                  lwrS = fit - (critical * se.fit),
                  meanS = fit)
```

### This code calculates RLt (micromol CO2 m^-2 s^-1) with 95% simultaneous confidence intervals. The predictions can be found in the dataframe called New_predictions ###
```{r}
Allldata <- read_xlsx(path = "Dataset S1.xlsx", col_names = TRUE, sheet = 2)


data_all <-dplyr::select(Allldata, c(RL_standardized, Example_time, Example_measured_RL, Example_temperature))

colnames(data_all)[2] <- c("time")

#################
k <- data_all[,2]
k[ , 'meanS'] <- NA
k[ , 'Observed_RL'] <- dplyr::select(Allldata, c(Example_measured_RL))

for (i in 1:length(k$time)){
closestto<-which.min(abs((pred1$time) - (k$time[i])))
k$meanS[i]<-pred1$meanS[closestto]
}

newpreddata <- data.frame(matrix(NA, nrow = nrow(data_all), ncol = 2))
colnames(newpreddata) <- c("Predicted", "Observed")

newpreddata[1,1] = k[1,2]
newpreddata[1,2] = k[1,3]

k$mean <- (k$meanS / newpreddata[1,1])*newpreddata[1,2]

#applying the Q10 model to calculate RL at different temperatures

k[ , 'Temp'] <- dplyr::select(Allldata, c(Example_temperature))

k$mean <- (k$mean)*2^((k$Temp - k$Temp[1])/10)

#Calculating confidence bands
k[ , 'se.fit'] <- NA
for (i in 1:length(k$time)){
closestto<-which.min(abs((pred1$time) - (k$time[i])))
k$se.fit[i]<-pred1$se.fit[closestto]
}
#Upper
k$UCI <- ((k$meanS + (critical * k$se.fit))/newpreddata[1,1])*newpreddata[1,2]
k$UCI <- (k$UCI)*2^((k$Temp - k$Temp[1])/10)

#Lower
k$LCI <- ((k$meanS - (critical * k$se.fit))/newpreddata[1,1])*newpreddata[1,2]
k$LCI <- (k$LCI)*2^((k$Temp - k$Temp[1])/10)

New_predictions <- data_all[,2]
New_predictions$Observed_RL <- k$Observed_RL
New_predictions$mean <- k$mean
New_predictions$UCI <- k$UCI
New_predictions$LCI <- k$LCI
New_predictions$Temperature <- k$Temp
```

### This code generates a figure of the RLt predictions ###
```{r}
Figure <- ggplot(data = New_predictions, aes(x = time, y = mean)) +
    labs(color = "") + 
  
   geom_ribbon(data = New_predictions, aes(x = time, ymin = LCI, ymax = UCI), alpha = 0.3, fill = "red", inherit.aes = FALSE) +
    geom_line(data = New_predictions, aes(x = time, y = mean, linetype = "Temporal model"), color = "black", size = 1) +
  

labs(x= "Hour of the day", y = expression(paste(bold(italic("R")["L,T"]),"(", mu ,"mol", " CO"[2], " m"^-{2}, " s"^-{1},")"))) +

theme(legend.title = element_blank(), legend.text = element_text(color = "black", size = 16, family = "Times"), legend.position = c(0.20, 0.85),
legend.key = element_rect(color = "transparent", fill = "transparent"),
legend.background = element_rect(fill="transparent", size=0.5, colour ="transparent"),
  panel.border = element_blank(),  
  axis.ticks.length=unit(.25, "cm"),
  legend.key.width = unit(1.2,"cm"),
  # Remove panel grid lines
  panel.grid.major = element_blank(),
  panel.grid.minor = element_blank(),
  # Remove panel background
  panel.background = element_blank(),
  # Adjust axis
  axis.line = element_line(colour = "black"), 
  plot.title = element_text(hjust = 0.5, size=32, face = "bold.italic", family = "Times"), 
  axis.text.x = element_text(size = 32, colour = "black", family = "Times"), 
  plot.subtitle = element_text(hjust = 0.5, size = 32, colour = "black", family = "Times"),
  axis.text.y = element_text(size = 32, colour = "black", family = "Times"), 
  axis.title.x = element_text(size = 32, colour = "black", family = "Times"),
  axis.title.y = element_text(size = 25, colour = "black", family = "Times"))+ scale_x_continuous(breaks = c(0.0,4,8,12,16,20,24)) + coord_cartesian(xlim =c(2, 24), ylim = c(0.2, 1.8)) + scale_y_continuous(breaks = c(0,0.2,0.4,0.6,0.8,1,1.2,1.4,1.6,1.8))
print(Figure)
```

### This code creates an excel file with the predictions called "New predictions". The file can be found at the specified working directory ###
```{r}
write.xlsx(New_predictions, 'New predictions.xlsx')
```

#################################################################################
########                Quadratic linear regression model                ########
#################################################################################
### This code loads the needed packages to run the script ###
```{r}
library(openxlsx)
library(readxl)
library(ggplot2)
library(tidyverse)
```

### This code loads the dataset from which the predictions should be based on. The default is to load the data from Australia. Changing "Australia" to "Denmark" enables the data from Denmark to be loaded and thereby making predictions based on those meaasurements instead.###
```{r}
data <- read_xlsx(path = "Dataset S1.xlsx", col_names = TRUE, sheet = 2)

dataset_AU_or_DK <- subset(data, Country%in% c("Australia"))
```

### This code fits a quadratic linear regression model to the standardized RL measurements ###
```{r}
dataset_AU_or_DK <- dataset_AU_or_DK %>% select(Time, RL_standardized)
dataset_AU_or_DK$RL_standardized <- dataset_AU_or_DK$RL_standardized
dataset_AU_or_DK$time <- dataset_AU_or_DK$Time
dataset_AU_or_DK <- na.omit(dataset_AU_or_DK)

#################

deg2 <- lm(RL_standardized ~ time + I(time^2), data = dataset_AU_or_DK)
summary(deg2)

newd <- with(dataset_AU_or_DK, data.frame(time = data$Example_time))
newd <- na.omit(newd)

pred <- predict(deg2, newd, se.fit = TRUE)
#se.fit <- pred$se.fit


pred1 <- transform(cbind(data.frame(pred), newd),
                  uprS = fit + 1.96 * se.fit,
                  lwrS = fit - 1.96 * se.fit,
                  meanS = pred$fit)

```

### This code calculates RLt (micromol CO2 m^-2 s^-1) with 95% pointwise confidence intervals. The predictions can be found in the dataframe called New_predictions ###
```{r}
Allldata <- read_xlsx(path = "Dataset S1.xlsx", col_names = TRUE, sheet = 2)


data_all <-dplyr::select(Allldata, c(RL_standardized, Example_time, Example_measured_RL, Example_temperature))

colnames(data_all)[2] <- c("time")


k <- data_all[,2]
k[ , 'meanS'] <- NA
k[ , 'Observed_RL'] <- dplyr::select(Allldata, c(Example_measured_RL))

for (i in 1:length(k$time)){
closestto<-which.min(abs((pred1$time) - (k$time[i])))
k$meanS[i]<-pred1$meanS[closestto]
}

newpreddata <- data.frame(matrix(NA, nrow = nrow(data_all), ncol = 2))
colnames(newpreddata) <- c("Predicted", "Observed")

newpreddata[1,1] = k[1,2]
newpreddata[1,2] = k[1,3]

k$mean <- (k$meanS / newpreddata[1,1])*newpreddata[1,2]

#applying the Q10 model to calculate RL at different temperatures

k[ , 'Temp'] <- dplyr::select(Allldata, c(Example_temperature))

k$mean <- (k$mean)*2^((k$Temp - k$Temp[1])/10)

#################

#Calculating confidence bands
k[ , 'se.fit'] <- NA
for (i in 1:length(k$time)){
closestto<-which.min(abs((pred1$time) - (k$time[i])))
k$se.fit[i]<-pred1$se.fit[closestto]
}

#Upper
k$UCI <- ((k$meanS + 1.96 * k$se.fit)/newpreddata[1,1])*newpreddata[1,2]
k$UCI <- (k$UCI)*2^((k$Temp - k$Temp[1])/10)

#Lower
k$LCI <- ((k$meanS - 1.96 * k$se.fit)/newpreddata[1,1])*newpreddata[1,2]
k$LCI <- (k$LCI)*2^((k$Temp - k$Temp[1])/10)

New_predictions <- data_all[,2]
New_predictions$Observed_RL <- k$Observed_RL
New_predictions$mean <- k$mean
New_predictions$UCI <- k$UCI
New_predictions$LCI <- k$LCI
New_predictions$Temperature <- k$Temp
```

### This code generates a figure of the RLt predictions ###
```{r}
Figure <- ggplot(data = New_predictions, aes(x = time, y = mean)) +
    labs(color = "") + 
  
   geom_ribbon(data = New_predictions, aes(x = time, ymin = LCI, ymax = UCI), alpha = 0.3, fill = "red", inherit.aes = FALSE) +
    geom_line(data = New_predictions, aes(x = time, y = mean, linetype = "Temporal model"), color = "black", size = 1) +
  

labs(x= "Hour of the day", y = expression(paste(bold(italic("R")["L,T"]),"(", mu ,"mol", " CO"[2], " m"^-{2}, " s"^-{1},")"))) +

theme(legend.title = element_blank(), legend.text = element_text(color = "black", size = 16, family = "Times"), legend.position = c(0.20, 0.85),
legend.key = element_rect(color = "transparent", fill = "transparent"),
legend.background = element_rect(fill="transparent", size=0.5, colour ="transparent"),
  panel.border = element_blank(),  
  axis.ticks.length=unit(.25, "cm"),
  legend.key.width = unit(1.2,"cm"),
  # Remove panel grid lines
  panel.grid.major = element_blank(),
  panel.grid.minor = element_blank(),
  # Remove panel background
  panel.background = element_blank(),
  # Adjust axis
  axis.line = element_line(colour = "black"), 
  plot.title = element_text(hjust = 0.5, size=32, face = "bold.italic", family = "Times"), 
  axis.text.x = element_text(size = 32, colour = "black", family = "Times"), 
  plot.subtitle = element_text(hjust = 0.5, size = 32, colour = "black", family = "Times"),
  axis.text.y = element_text(size = 32, colour = "black", family = "Times"), 
  axis.title.x = element_text(size = 32, colour = "black", family = "Times"),
  axis.title.y = element_text(size = 25, colour = "black", family = "Times"))+ scale_x_continuous(breaks = c(0.0,4,8,12,16,20,24)) + coord_cartesian(xlim =c(2, 24), ylim = c(0.2, 1.8)) + scale_y_continuous(breaks = c(0,0.2,0.4,0.6,0.8,1,1.2,1.4,1.6,1.8))
print(Figure)
```

### This code creates an excel file with the predictions called "New predictions". The file can be found at the specified working directory ###
```{r}
write.xlsx(New_predictions, 'New predictions.xlsx')
```
